# Supplementary material for: Complementary Dual Approach for In Silico Target Identification of Potential Pharmaceutical Compounds in Cystic Fibrosis
Source: Int J Mol Sci. 2022 Oct 15;23(20):12351. doi: 10.3390/ijms232012351 (PMC9604016; doi:10.3390/ijms232012351)
Supplement: Supplementary file 1 [file ijms-23-12351-s001.zip]

Archive with 2 entries (1 files):
- ijms-1928308-supplementary/
- ijms-1928308-supplementary/ijms-1928308-supplementary.xlsx
