# Supplementary material for: Complementary Dual Approach for In Silico Target Identification of Potential Pharmaceutical Compounds in Cystic Fibrosis
Source: Int J Mol Sci. 2022 Oct 15;23(20):12351. doi: 10.3390/ijms232012351 (PMC9604016; doi:10.3390/ijms232012351)
Supplement: Supplementary file 1 [file ijms-23-12351-s001.zip › ijms-1928308-supplementary/ijms-1928308-supplementary.xlsx]

## Sheet: S1_Targets_PDB
Target	Compartment	Function	PDB	method	resolution
S100A10	Cytoplasm	Activity	1A4P	X-ray	2.25
PPM1A	Cytoplasm	Activity	1A6Q	X-ray	2
ARF1	Golgi	Golgi	1HUR	X-ray	2
RAB5A	Cytoplasm	Endocytosis	1R2Q	X-ray	1.05
RAB7A	Cytoplasm	Endocytosis	1T91	X-ray	1.9
ANXA2	Cytoplasm	Activity	1W7B	X-ray	1.52
HSPBP1	ER	ER	1XQR	X-ray	2.1
RAB4A	Cytoplasm	Endocytosis	2BME	X-ray	1.57
RAB11B	Cytoplasm	Endocytosis	2F9L	X-ray	1.55
SAR1A	Golgi	Golgi	2GAO	X-ray	2
UBE2I	Cytoplasm	ER	2GRN	X-ray	1.8
SEC13	Golgi	Golgi	3BG1	X-ray	3
HSPA8	cytoplasm	ER	3M3Z	X-ray	2.1
PRKACA	Cytoplasm	Activity	3OVV	X-ray	1.58
RACK1	Cytoplasm	Activity	4AOW	X-ray	2.45
PPP3CA PPP3R1	Cytoplasm	Activity	4F0Z	X-ray	1.7
PP2A Complex	Cytoplasm	Activity	4I5L	X-ray	2.43
UBE2D1	ER	ER	4QPL	X-ray	1.9
VCP	cytoplasm	ER	5FTJ	cryo EM	2.3
PRKAA2	Cytoplasm	Activity	5ISO	X-ray	2.63
COPZ1	Golgi	Golgi	5MC7	X-ray	1.6
SEC12	Golgi	Golgi	5TF2	X-ray	2.8
SEC23A	Golgi	Golgi	5VNF	X-ray	2.41
KCNN4	PM	Activity	6CNN	cryo EM	3.5
HSPB1	cytoplasm	ER	6DV5	X-ray	3.58
ANXA5	Cytoplasm	Activity	6K25	X-ray	2.4
ATP2A2	ER	ER	6LLY	cryo EM	2.8
CSNK2A1	Cytoplasm	Activity	6TLS	X-ray	1.46
COPA COPE	Golgi	Golgi	6U3V	X-ray	2.96
SCNN1A	PM	Activity	6WTH	cryo EM	3.06
SLC26A9	PM	Activity	7CH1	cryo EM	2.6
DERL1	ER	ER	7CZB	cryo EM	3.8
RAB9A	Cytoplasm	Endocytosis	7E1T	X-ray	2.45
HSP90AA1	cytoplasm	ER	7L7J	cryo EM	3.1
CFTR			7SVD	cryo EM	2.7

## Sheet: S2_LigandsPerTarget_DataBases
Target	Ligands overall	ChEMBL	BindingDB	overlap
SAR1A	1	1	0	0
SEC23A	1	1	0	0
UBE2D1	1	1	0	0
ARF1	2	2	1	1
SLC26A9	2	2	0	0
ANXA2	3	3	0	0
PP2A	7	7	0	0
PPM1A	28	28	10	10
RAB7A	29	29	0	0
SCNN1A	42	42	42	42
ATP2A2	45	45	8	8
HSPB1	83	83	15	15
HSPA8	162	145	60	43
KCNN4	184	79	172	67
UBE2I	321	18	310	7
VCP	787	593	727	533
PPP3CA	879	877	34	32
CFTR	1012	765	694	447
PRKAA2	1551	853	817	119
CSNK2A1	1710	1676	788	754
PRKACA	1730	1464	513	247
HSP90AA1	3112	1822	2596	1306
Overall	11692	8536	6787	3631

## Sheet: S3_LigandsPerTarget_LB
Target	LigandCount	InChIKeys
ATP2A2	1	VFLDPWHFBUODDF-FCXRPNKRSA-N
CFTR	52	DLLKDLFPBARGCC-UHFFFAOYSA-N, MJUVRTYWUMPBTR-MRXNPFEDSA-N, MJUVRTYWUMPBTR-UHFFFAOYSA-N, AYYIGRQBAFQJNP-UHFFFAOYSA-N, OMKDCTIYUUPVEG-UHFFFAOYSA-N, FJNFVCAHHFNREI-UHFFFAOYSA-N, JIMHYXZZCWVCMI-RIYZIHGNSA-N, JIMHYXZZCWVCMI-ZSOIEALJSA-N, JIMHYXZZCWVCMI-UHFFFAOYSA-N, PURKAOJPTOLRMP-UHFFFAOYSA-N, RDOBOPJBMQURAT-UHFFFAOYSA-N, TZGJSWWPNARXQC-UHFFFAOYSA-N, KZNIFHPLKGYRTM-UHFFFAOYSA-N, PCCRSEBWEGGETI-UHFFFAO…
CSNK2A1	10	KZNIFHPLKGYRTM-UHFFFAOYSA-N, REFJWTPEDVJJIY-UHFFFAOYSA-N, IYRMWMYZSQPJKC-UHFFFAOYSA-N, ZZIALNLLNHEQPJ-UHFFFAOYSA-N, KDOQEEMQPHIANX-NFBKMPQASA-N, KDOQEEMQPHIANX-REWPJTCUSA-N, KDOQEEMQPHIANX-UHFFFAOYSA-N, LSBRKYXIZOVMPC-IFMALSPDSA-N, PEZMUBLXTZBCNH-UHFFFAOYSA-N, XJSGHOOFABZHRF-IFMALSPDSA-N
HSP90AA1	2	AOJJSUZBOXZQNB-UHFFFAOYSA-N, WAEXFXRVDQXREF-UHFFFAOYSA-N
HSPB1	2	REFJWTPEDVJJIY-UHFFFAOYSA-N, IYRMWMYZSQPJKC-UHFFFAOYSA-N
PPP3CA	34	AOJJSUZBOXZQNB-UHFFFAOYSA-N, AUYYCJSJGJYCDS-LBPRGKRZSA-N, BNRNXUUZRGQAQC-UHFFFAOYSA-N, FGXWKSZFVQUSTL-UHFFFAOYSA-N, ZFXYFBGIUFBOJW-UHFFFAOYSA-N, HBOMLICNUCNMMY-XLPZGREQSA-N, HEFNNWSXXWATRW-UHFFFAOYSA-N, IAKHMKGGTNLKSZ-UHFFFAOYSA-N, JUVIOZPCNVVQFO-HBGVWJBISA-N, JWZZKOKVBUJMES-UHFFFAOYSA-N, AFWKBSMFXWNGRE-ONEGZZNKSA-N, KTEXNACQROZXEV-PVLRGYAZSA-N, LPLVUJXQOOQHMX-QWBHMCJMSA-N, LPMXVESGRSUGHW-HBYQJFL…
PRKAA2	11	KDOQEEMQPHIANX-NFBKMPQASA-N, KDOQEEMQPHIANX-REWPJTCUSA-N, KDOQEEMQPHIANX-UHFFFAOYSA-N, LSBRKYXIZOVMPC-IFMALSPDSA-N, PEZMUBLXTZBCNH-UHFFFAOYSA-N, XJSGHOOFABZHRF-IFMALSPDSA-N, KZNIFHPLKGYRTM-UHFFFAOYSA-N, REFJWTPEDVJJIY-UHFFFAOYSA-N, IYRMWMYZSQPJKC-UHFFFAOYSA-N, TZBJGXHYKVUXJN-UHFFFAOYSA-N, WUADCCWRTIWANL-UHFFFAOYSA-N
PRKACA	11	KDOQEEMQPHIANX-NFBKMPQASA-N, KDOQEEMQPHIANX-REWPJTCUSA-N, KDOQEEMQPHIANX-UHFFFAOYSA-N, LSBRKYXIZOVMPC-IFMALSPDSA-N, PEZMUBLXTZBCNH-UHFFFAOYSA-N, XJSGHOOFABZHRF-IFMALSPDSA-N, KZNIFHPLKGYRTM-UHFFFAOYSA-N, REFJWTPEDVJJIY-UHFFFAOYSA-N, IYRMWMYZSQPJKC-UHFFFAOYSA-N, TZBJGXHYKVUXJN-UHFFFAOYSA-N, WUADCCWRTIWANL-UHFFFAOYSA-N

## Sheet: S4_AllPairings
Target	LigandID	InChIKey	SMILES	CFTR_relevance	Influence_on_CFTR_Function	Order_Of_Interaction	Subcellular_Compartment	Smi_Smiles	Confidence_Score
RAB7A	ligand20	UFSKUSARDNFIRC-UHFFFAOYSA-N	CC1=C(N=C(C=C1)NC(=O)C2(CC2)C3=CC4=C(C=C3)OC(O4)(F)F)C5=CC(=CC=C5)C(=O)O	CFTR corrector	enhances CFTR function	binds to CFTR	ER & Golgi (Translation, quality control, trafficking, PTM)	Cc1c(nc(cc1)NC(=O)C1(CC1)c1cc2c(cc1)OC(O2)(F)F)c1cc(ccc1)C(=O)O	4
CSNK2A1	ligand3090	MBMBGCFOFBJSGT-UHFFFAOYSA-N	CCC=CCC=CCC=CCC=CCC=CCC=CCCC(=O)O	to be classified	to be classified	to be classified	to be classified	CCC=CCC=CCC=CCC=CCC=CCC=CCCC(=O)O	3
CSNK2A1	ligand594	FLGYCSPPJQJZCH-LCYFTJDESA-N	C1=CC=C2C=C(C=CC2=C1)NCC(=O)NN/C=C\3/C=C(C(=C(C3=O)Br)O)Br	CFTR inhibitor	inhibits CFTR function	unknown	unknown	c1ccc2cc(ccc2c1)NCC(=O)NN/C=C\1/C=C(C(=C(C1=O)Br)O)Br	3
DERL1	ligand104	ADFCQWZHKCXPAJ-GFCCVEGCSA-N	C1[C@H](COC2=C1C=CC(=C2)O)C3=CC=C(C=C3)O	potent ΔF508 CFTR activation	enhances CFTR function	unknown	unknown	C1[C@H](COc2c1ccc(c2)O)c1ccc(cc1)O	3
PRKACA	ligand2904	DKDSDCUGRXTFJJ-UHFFFAOYSA-N	C12C=CC=CC=1C=CC1C(=O)C=C(C3=C(C4=CC=CC=C4)C=CC=C3)OC2=1	effective CFTR activator	enhances CFTR function	unknown	unknown	c12ccccc1ccc1c(=O)cc(c3c(c4ccccc4)cccc3)oc21	3
PRKACA	ligand509	DRKXOTFIYYKGMI-UHFFFAOYSA-N	CC1=C(C=C(C=C1)C2=CSC(=N2)NC(=O)C3=CC=CS3)C	CFTR corrector	enhances CFTR function	unknown	unknown	Cc1c(cc(cc1)c1csc(n1)NC(=O)c1cccs1)C	3
PRKACA	ligand9	KZNIFHPLKGYRTM-UHFFFAOYSA-N	C1=CC(=CC=C1C2=CC(=O)C3=C(C=C(C=C3O2)O)O)O	inconsistent assignment	inconsistent assignment	unknown	ER & Golgi (Translation, quality control, trafficking, PTM)	c1cc(ccc1c1cc(=O)c2c(cc(cc2o1)O)O)O	3
RAB4A	ligand2185	TZGJSWWPNARXQC-UHFFFAOYSA-N	CC1=CC(=C2C=C(C(=NC2=C1)NCCNC(=O)C3=CC(=CC=C3)OC)C#N)C	CFTR Corrector and Potentiator	enhances CFTR function	binds to CFTR	Apical membrane & subapical compartment	Cc1cc(c2cc(c(nc2c1)NCCNC(=O)c1cc(ccc1)OC)C#N)C	3
RAB4A	ligand2995	PSPRNONTFBJUDQ-SCFUHWHPSA-N	O=P(O)(O)OP(=O)(O)OP(=O)(O)OC[C@H]4O[C@@H](n2cnc1c(ncnc12)NCCc3ccccc3)[C@H](O)[C@@H]4O	CFTR potentiator	enhances CFTR function	binds to CFTR	Apical membrane & subapical compartment	O=P(O)(O)OP(=O)(O)OP(=O)(O)OC[C@H]1O[C@@H](n2cnc3c(ncnc23)NCCc2ccccc2)[C@H](O)[C@@H]1O	3
ANXA5	ligand3073	ZQUKOPGOGYBHSM-TZIWHRDSSA-N	c1cc(cc(c1)C(=O)O)[C@H]2C[C@H](c3ccc(cc3O2)C(F)(F)F)NC(=O)C4(CC4)c5ccc6c(c5)OC(O6)(F)F	CFTR corrector	enhances CFTR function	unknown	unknown	c1cc(cc(c1)C(=O)O)[C@H]1C[C@H](c2ccc(cc2O1)C(F)(F)F)NC(=O)C1(CC1)c1ccc2c(c1)OC(O2)(F)F	2
ATP2A2	ligand2550	XAXVWWYPKOGXSY-PVFNKAEGSA-N	C1=CC(=CC=C1[C@@H]2[C@@H](C3=CC(=CC4=C3[C@@H]([C@H](O4)C5=CC=C(C=C5)O)C6=CC(=CC(=C26)O)O)O)C7=C(C=CC(=C7)/C=C/C8=CC(=CC9=C8[C@@H]([C@H](O9)C1=CC=C(C=C1)O)C1=CC(=CC(=C1)O)O)O)O)O	CFTR inhibitor	inhibits CFTR function	unknown	unknown	c1cc(ccc1[C@@H]1[C@@H](c2cc(cc3c2[C@@H]([C@H](O3)c2ccc(cc2)O)c2cc(cc(c12)O)O)O)c1c(ccc(c1)/C=C/c1cc(cc2c1[C@@H]([C@H](O2)c1ccc(cc1)O)c1cc(cc(c1)O)O)O)O)O	2
ATP2A2	ligand58	OENHQHLEOONYIE-JLTXGRSLSA-N	CC1=C(C(CCC1)(C)C)/C=C/C(=C/C=C/C(=C/C=C/C=C(/C=C/C=C(/C=C/C2=C(CCCC2(C)C)C)\C)\C)/C)/C	weak CFTR corrector	enhances CFTR function	unknown	unknown	CC1=C(C(CCC1)(C)C)/C=C/C(=C/C=C/C(=C/C=C/C=C(/C=C/C=C(/C=C/C1=C(CCCC1(C)C)C)\C)\C)/C)/C	2
CFTR	ligand2977	NOGRVEQYQUCZIW-UHFFFAOYSA-N	C2=C(C=C1C=C(C(=NC1=C2)N3CCN(CC3)C(C4=CC=CC=C4F)=O)C#N)OC.CC	CFTR Corrector and Potentiator	enhances CFTR function	binds to CFTR	Apical membrane & subapical compartment	c1c(cc2cc(c(nc2c1)N1CCN(CC1)C(=O)c1ccccc1F)C#N)OC.CC	2
CFTR	ligand3080	DBGTUHVUTOSJOJ-UHFFFAOYSA-N	S1(C(=NC(=C1C=3(N=C(NC2(=CC(C(=O)O)=CC=C2))SC=3))C)NC(=O)C(C)(C)C)	to be classified	to be classified	to be classified	to be classified	s1c(nc(c1c1nc(Nc2cc(C(=O)O)ccc2)sc1)C)NC(=O)C(C)(C)C	2
CFTR	ligand3089	KHNUPLUQJFLSLN-UHFFFAOYSA-N	S1(C(=NC(=C1C=3(N=C(N(C2(=CC(C(=O)C)=CC=C2))CCO)SC=3))C)NC(=O)C(C)(C)C)	to be classified	to be classified	to be classified	to be classified	s1c(nc(c1c1nc(N(c2cc(C(=O)C)ccc2)CCO)sc1)C)NC(=O)C(C)(C)C	2
CFTR	ligand3108	XTWGHYUHSFTZLL-UHFFFAOYSA-N	S1(C(=NC(=C1C=3(N=C(N(C2(CCCCC2))CCO)SC=3))C)NC(=O)C)	to be classified	to be classified	to be classified	to be classified	s1c(nc(c1c1nc(N(C2CCCCC2)CCO)sc1)C)NC(=O)C	2
CFTR	ligand8	RDOBOPJBMQURAT-UHFFFAOYSA-N	CC1=C(SC(=N1)NC(=O)C2=CC=CC=C2)C3=CSC(=N3)NC4=C(C=CC(=C4)Cl)OC	CFTR corrector	enhances CFTR function	indirect	Apical membrane & subapical compartment	Cc1c(sc(n1)NC(=O)c1ccccc1)c1csc(n1)Nc1c(ccc(c1)Cl)OC	2
CSNK2A1	ligand16	JWZZKOKVBUJMES-UHFFFAOYSA-N	CC(C)NCC(C1=CC(=C(C=C1)O)O)O	stimulates Cl- conductance as agonist of β2 adrenergic receptor	enhances CFTR function	indirect	Apical membrane & subapical compartment	CC(C)NCC(c1cc(c(cc1)O)O)O	2
CSNK2A1	ligand195	AYYIGRQBAFQJNP-UHFFFAOYSA-N	CC1=CC2=C(C=C1)N=C(C(=C2)C#N)NCCNC(=O)C3=CC(=C(C=C3)OC)OC	CFTR Corrector and Potentiator	enhances CFTR function	binds to CFTR	Apical membrane & subapical compartment	Cc1cc2c(cc1)nc(c(c2)C#N)NCCNC(=O)c1cc(c(cc1)OC)OC	2
CSNK2A1	ligand2038	RYAXABNGWYEGTO-UHFFFAOYSA-N	C1=CC=C(C=C1)C2=CN=C(N2)SCC(=O)NC3=NC(=CS3)C4=CC=C(C=C4)Br	CFTR corrector	enhances CFTR function	unknown	unknown	c1ccc(cc1)c1cnc([nH]1)SCC(=O)Nc1nc(cs1)c1ccc(cc1)Br	2
CSNK2A1	ligand2131	SSMIFVHARFVINF-UHFFFAOYSA-N	C1=CC2=C(C=CC3=C2C(=C1)C(=O)NC3=O)N	PARP-1 inhibitor	enhances CFTR function	indirect	Nucleus (Transcription)	c1cc2c(ccc3c2c(c1)c(=O)[nH]c3=O)N	2
CSNK2A1	ligand2185	TZGJSWWPNARXQC-UHFFFAOYSA-N	CC1=CC(=C2C=C(C(=NC2=C1)NCCNC(=O)C3=CC(=CC=C3)OC)C#N)C	CFTR Corrector and Potentiator	enhances CFTR function	binds to CFTR	Apical membrane & subapical compartment	Cc1cc(c2cc(c(nc2c1)NCCNC(=O)c1cc(ccc1)OC)C#N)C	2
CSNK2A1	ligand22	XWSYQZVZZMFGFW-UHFFFAOYSA-N	CC1=NC(=NC2=C1C=C(C=C2)OC)NC3=NC(=O)C=C(N3)CSC4=NC5=CC=CC=C5N4	CFTR corrector	enhances CFTR function	unknown	unknown	Cc1nc(nc2c1cc(cc2)OC)Nc1nc(=O)cc([nH]1)CSc1nc2ccccc2[nH]1	2
CSNK2A1	ligand2449	WEYXYSUHILNIFY-UHFFFAOYSA-N	CC1=CC(=C2C=C(C(=NC2=C1)NCCNC(=O)C3=CC=CS3)C#N)C	CFTR Corrector and Potentiator	enhances CFTR function	binds to CFTR	Apical membrane & subapical compartment	Cc1cc(c2cc(c(nc2c1)NCCNC(=O)c1cccs1)C#N)C	2
CSNK2A1	ligand2550	XAXVWWYPKOGXSY-PVFNKAEGSA-N	C1=CC(=CC=C1[C@@H]2[C@@H](C3=CC(=CC4=C3[C@@H]([C@H](O4)C5=CC=C(C=C5)O)C6=CC(=CC(=C26)O)O)O)C7=C(C=CC(=C7)/C=C/C8=CC(=CC9=C8[C@@H]([C@H](O9)C1=CC=C(C=C1)O)C1=CC(=CC(=C1)O)O)O)O)O	CFTR inhibitor	inhibits CFTR function	unknown	unknown	c1cc(ccc1[C@@H]1[C@@H](c2cc(cc3c2[C@@H]([C@H](O3)c2ccc(cc2)O)c2cc(cc(c12)O)O)O)c1c(ccc(c1)/C=C/c1cc(cc2c1[C@@H]([C@H](O2)c1ccc(cc1)O)c1cc(cc(c1)O)O)O)O)O	2
CSNK2A1	ligand2755	YUTIFCZVCWLLRH-UHFFFAOYSA-N	CC1=CC=CC2=C1N=C(C(=C2)C#N)NCCNC(=O)C3=CC(=C(C=C3)OC)OC	CFTR Corrector and Potentiator	enhances CFTR function	binds to CFTR	Apical membrane & subapical compartment	Cc1cccc2c1nc(c(c2)C#N)NCCNC(=O)c1cc(c(cc1)OC)OC	2
CSNK2A1	ligand2817	ZJONSYFOVDKINV-UHFFFAOYSA-N	C1C(C(OC2=CC(=CC(=C21)O)O)C3=CC(=C(C(=C3)O)O)O)OC(=O)C4=C(C(=C(C=C4)O)O)O	proteostasis regulator (targeting disabled autophagy and CK2 overactivation)	enhances CFTR function	indirect	several	C1C(C(Oc2cc(cc(c12)O)O)c1cc(c(c(c1)O)O)O)OC(=O)c1c(c(c(cc1)O)O)O	2
CSNK2A1	ligand2971	MVMMUALTIFMQMK-IFRROFPPSA-N	CC1=CC=CC(NCC(N/N=C/C2=C(O)C(Br)=C(O)C(Br)=C2)=O)=C1	CFTR inhibitor/ potentiator	inconsistent assignment	binds to CFTR	Apical membrane & subapical compartment	Cc1cccc(NCC(=O)N/N=C/c2c(O)c(Br)c(O)c(Br)c2)c1	2
CSNK2A1	ligand3105	WMBWREPUVVBILR-UHFFFAOYSA-N	C1C(C(OC2=CC(=CC(=C21)O)O)C3=CC(=C(C(=C3)O)O)O)OC(=O)C4=CC(=C(C(=C4)O)O)O	to be classified	to be classified	to be classified	to be classified	C1C(C(Oc2cc(cc(c12)O)O)c1cc(c(c(c1)O)O)O)OC(=O)c1cc(c(c(c1)O)O)O	2
CSNK2A1	ligand595	FLGYCSPPJQJZCH-UHFFFAOYSA-N	C1=CC=C2C=C(C=CC2=C1)NCC(=O)NNC=C3C=C(C(=C(C3=O)Br)O)Br	CFTR inhibitor	inhibits CFTR function	unknown	unknown	c1ccc2cc(ccc2c1)NCC(=O)NNC=C1C=C(C(=C(C1=O)Br)O)Br	2
CSNK2A1	ligand596	FLGYCSPPJQJZCH-UKTHLTGXSA-N	C1=CC=C2C=C(C=CC2=C1)NCC(=O)NN/C=C/3\C=C(C(=C(C3=O)Br)O)Br	CFTR inhibitor	inhibits CFTR function	unknown	unknown	c1ccc2cc(ccc2c1)NCC(=O)NN/C=C/1\C=C(C(=C(C1=O)Br)O)Br	2
CSNK2A1	ligand609	FMOKUKPRJSMPOI-QRPNPIFTSA-N	CC(=O)C[C@@H]1CCCCN1.Cl	weak CFTR corrector	enhances CFTR function	unknown	unknown	CC(=O)C[C@@H]1CCCCN1.Cl	2
CSNK2A1	ligand69	RODXRVNMMDRFIK-UHFFFAOYSA-N	COC1=C(C=C2C(=C1)C=CC(=O)O2)O	CFTR corrector	enhances CFTR function	unknown	unknown	COc1c(cc2c(c1)ccc(=O)o2)O	2
DERL1	ligand106	ADFCQWZHKCXPAJ-UHFFFAOYSA-N	C1C(COC2=C1C=CC(=C2)O)C3=CC=C(C=C3)O	potent ΔF508 CFTR activation	enhances CFTR function	unknown	unknown	C1C(COc2c1ccc(c2)O)c1ccc(cc1)O	2
DERL1	ligand2550	XAXVWWYPKOGXSY-PVFNKAEGSA-N	C1=CC(=CC=C1[C@@H]2[C@@H](C3=CC(=CC4=C3[C@@H]([C@H](O4)C5=CC=C(C=C5)O)C6=CC(=CC(=C26)O)O)O)C7=C(C=CC(=C7)/C=C/C8=CC(=CC9=C8[C@@H]([C@H](O9)C1=CC=C(C=C1)O)C1=CC(=CC(=C1)O)O)O)O)O	CFTR inhibitor	inhibits CFTR function	unknown	unknown	c1cc(ccc1[C@@H]1[C@@H](c2cc(cc3c2[C@@H]([C@H](O3)c2ccc(cc2)O)c2cc(cc(c12)O)O)O)c1c(ccc(c1)/C=C/c1cc(cc2c1[C@@H]([C@H](O2)c1ccc(cc1)O)c1cc(cc(c1)O)O)O)O)O	2
DERL1	ligand2907	FAAJBDQTQFYAJA-UHFFFAOYSA-N	c1ccc2c(c1)C(CC(O2)c3ccc(cc3)Cl)NC(=O)C4(CC4)c5ccc6c(c5)OC(O6)(F)F	CFTR corrector	enhances CFTR function	unknown	unknown	c1ccc2c(c1)C(CC(O2)c1ccc(cc1)Cl)NC(=O)C1(CC1)c1ccc2c(c1)OC(O2)(F)F	2
DERL1	ligand2914	FWLFUQFVVJVAJR-UHFFFAOYSA-N	c1ccc2c(c1)C(CC(O2)c3cccc(c3)Cl)NC(=O)C4(CC4)c5ccc6c(c5)OC(O6)(F)F	CFTR corrector	enhances CFTR function	unknown	unknown	c1ccc2c(c1)C(CC(O2)c1cccc(c1)Cl)NC(=O)C1(CC1)c1ccc2c(c1)OC(O2)(F)F	2
DERL1	ligand2932	INVTYAOGFAGBOE-UHFFFAOYSA-N	C1=CC=C(C(=C1)N)NC(=O)C2=CC=C(C=C2)CNC(=O)OCC3=CN=CC=C3	CFTR corrector	enhances CFTR function	unknown	unknown	c1ccc(c(c1)N)NC(=O)c1ccc(cc1)CNC(=O)OCc1cnccc1	2
DERL1	ligand2969	MMWQJOSBRVMGOI-UHFFFAOYSA-N	c1ccc2c(c1)C(CC(O2)c3ccc(cc3)F)NC(=O)C4(CC4)c5ccc6c(c5)OC(O6)(F)F	CFTR corrector	enhances CFTR function	unknown	unknown	c1ccc2c(c1)C(CC(O2)c1ccc(cc1)F)NC(=O)C1(CC1)c1ccc2c(c1)OC(O2)(F)F	2
DERL1	ligand3063	YCMVNNBTUGGHDO-UHFFFAOYSA-N	c1ccc2c(c1)C(CC(O2)c3ccccc3Cl)NC(=O)C4(CC4)c5ccc6c(c5)OC(O6)(F)F	CFTR corrector	enhances CFTR function	unknown	unknown	c1ccc2c(c1)C(CC(O2)c1ccccc1Cl)NC(=O)C1(CC1)c1ccc2c(c1)OC(O2)(F)F	2
DERL1	ligand514	DSSOOOVNLBRAPY-UHFFFAOYSA-N	CC(C)(C)C1CCC2(CC1)NC(=S)N(N2)C3=NC4=CC=CC=C4S3	CFTR corrector	enhances CFTR function	unknown	unknown	CC(C)(C)C1CCC2(CC1)NC(=S)N(N2)c1nc2ccccc2s1	2
DERL1	ligand631	FQWLMRXWKZGLFI-BQYFGGCBSA-N	C1=CC(=CC=C1/C=C/C2=CC(=CC3=C2[C@@H]([C@H](O3)C4=CC=C(C=C4)O)C5=CC(=CC(=C5)O)O)O)O	CFTR inhibitor	inhibits CFTR function	unknown	unknown	c1cc(ccc1/C=C/c1cc(cc2c1[C@@H]([C@H](O2)c1ccc(cc1)O)c1cc(cc(c1)O)O)O)O	2
HSP90AA1	ligand2144	SUYVUBYJARFZHO-UHFFFAOYSA-N	C1C(C(OC1N2C=NC3=C2N=CN=C3N)COP(=O)(O)OP(=O)(O)OP(=O)(O)O)O	CFTR activator	enhances CFTR function	unknown	unknown	C1C(C(OC1n1cnc2c1ncnc2N)COP(=O)(O)OP(=O)(O)OP(=O)(O)O)O	2
HSP90AA1	ligand2722	YMVGDYYRAKPUNZ-UHFFFAOYSA-N	C(C1=CC=CS1)1C(C(=O)OC)=C(C)NC(C)=C1C(=O)OC	CFTR activator	enhances CFTR function	unknown	unknown	C1(c2cccs2)C(=C(C)NC(=C1C(=O)OC)C)C(=O)OC	2
HSP90AA1	ligand70	SFLOGVVDXPCWGR-UHFFFAOYSA-N	C12=C(NC(=O)C(=O)N1)NC(=NC2=O)N	weak CFTR corrector	enhances CFTR function	unknown	unknown	c12c([nH]c(=O)c(=O)[nH]1)[nH]c(nc2=O)N	2
HSPBP1	ligand1050	JDUMTSOFUMWLJQ-UHFFFAOYSA-N	C1=CC=C(C=C1)C(=O)NC2=C(OC3=CC=CC=C32)C(=O)N	strong CFTR potentiator	enhances CFTR function	binds to CFTR	Apical membrane & subapical compartment	c1ccc(cc1)C(=O)Nc1c(oc2ccccc12)C(=O)N	2
KCNN4	ligand18	REFJWTPEDVJJIY-UHFFFAOYSA-N	C1=CC(=C(C=C1C2=C(C(=O)C3=C(C=C(C=C3O2)O)O)O)O)O	CFTR activator	enhances CFTR function	unknown	unknown	c1cc(c(cc1c1c(c(=O)c2c(cc(cc2o1)O)O)O)O)O	2
KCNN4	ligand2038	RYAXABNGWYEGTO-UHFFFAOYSA-N	C1=CC=C(C=C1)C2=CN=C(N2)SCC(=O)NC3=NC(=CS3)C4=CC=C(C=C4)Br	CFTR corrector	enhances CFTR function	unknown	unknown	c1ccc(cc1)c1cnc([nH]1)SCC(=O)Nc1nc(cs1)c1ccc(cc1)Br	2
KCNN4	ligand3032	VJJQODKBSDDABN-ULAWRXDQSA-N	N(CC(F)(F)C)1[C@H](CO)[C@@H](O)[C@H](O)[C@@H](O)C1	Non-effective CFTR corrector	enhances CFTR function	unknown	unknown	N1(CC(F)(F)C)[C@H](CO)[C@@H](O)[C@H](O)[C@@H](O)C1	2
PP3CA	ligand1544	OBKXEAXTFZPCHS-UHFFFAOYSA-N	C1=CC=C(C=C1)CCCC(=O)O	unspecified	enhances CFTR function	binds to an interaction partner of CFTR	ER & Golgi (Translation, quality control, trafficking, PTM)	c1ccc(cc1)CCCC(=O)O	2
PP3CA	ligand2033	RXJXEVKNSVYHAS-UHFFFAOYSA-N	CCOC1=CC=CC=C1NC2=NC(=CS2)C3=CC(=C(C=C3)OC)OC	CFTR corrector	enhances CFTR function	unknown	unknown	CCOc1ccccc1Nc1nc(cs1)c1cc(c(cc1)OC)OC	2
PP3CA	ligand22	XWSYQZVZZMFGFW-UHFFFAOYSA-N	CC1=NC(=NC2=C1C=C(C=C2)OC)NC3=NC(=O)C=C(N3)CSC4=NC5=CC=CC=C5N4	CFTR corrector	enhances CFTR function	unknown	unknown	Cc1nc(nc2c1cc(cc2)OC)Nc1nc(=O)cc([nH]1)CSc1nc2ccccc2[nH]1	2
PP3CA	ligand243	BKQOOFNCLBQRBE-UHFFFAOYSA-N	CCC1=CC=C(C=C1)NC2=NC3=CC=CC=C3C(=C2)C	CFTR corrector	enhances CFTR function	unknown	unknown	CCc1ccc(cc1)Nc1nc2ccccc2c(c1)C	2
PP3CA	ligand2560	XDROKJSWHURZGO-UHFFFAOYSA-N	C1=CC2=C(C=CO2)C3=C1C=CC(=O)O3	CFTR corrector	enhances CFTR function	unknown	unknown	c1cc2c(cco2)c2c1ccc(=O)o2	2
PP3CA	ligand26	APIXJSLKIYYUKG-UHFFFAOYSA-N	CC(C)CN1C2=C(C(=O)N(C1=O)C)NC=N2	induced chloride efflux only in Calu-3 cells	enhances CFTR function	indirect	Apical membrane & subapical compartment	CC(C)Cn1c2c(c(=O)n(c1=O)C)[nH]cn2	2
PP3CA	ligand3069	ZIEPEWXOOMYMCQ-UHFFFAOYSA-N	C2=CC=C1C=C(C(=NC1=C2C)NCCNC(NC3=CC=CC=C3OCC)=S)C#N.CC	CFTR potentiator	enhances CFTR function	binds to CFTR	Apical membrane & subapical compartment	c1ccc2cc(c(nc2c1C)NCCNC(=S)Nc1ccccc1OCC)C#N.CC	2
PP3CA	ligand3085	IGEOJNMYRZUKIK-IBGZPJMESA-N	C[C@H]1CC(N(C1)C2=C(C=CC(=N2)N3C=CC(=N3)OCCC4(CC4)C(F)(F)F)C(=O)NS(=O)(=O)C5=CC=CC=C5)(C)C	to be classified	to be classified	to be classified	to be classified	C[C@H]1CC(N(C1)c1c(ccc(n1)n1ccc(n1)OCCC1(CC1)C(F)(F)F)C(=O)NS(=O)(=O)c1ccccc1)(C)C	2
PPM1A	ligand5	LUKBXSAWLPMMSZ-OWOJBTEDSA-N	C1=CC(=CC=C1/C=C/C2=CC(=CC(=C2)O)O)O	CFTR corrector	enhances CFTR function	unknown	Apical membrane & subapical compartment	c1cc(ccc1/C=C/c1cc(cc(c1)O)O)O	2
PRKAA2	ligand2904	DKDSDCUGRXTFJJ-UHFFFAOYSA-N	C12C=CC=CC=1C=CC1C(=O)C=C(C3=C(C4=CC=CC=C4)C=CC=C3)OC2=1	effective CFTR activator	enhances CFTR function	unknown	unknown	c12ccccc1ccc1c(=O)cc(c3c(c4ccccc4)cccc3)oc21	2
PRKAA2	ligand2907	FAAJBDQTQFYAJA-UHFFFAOYSA-N	c1ccc2c(c1)C(CC(O2)c3ccc(cc3)Cl)NC(=O)C4(CC4)c5ccc6c(c5)OC(O6)(F)F	CFTR corrector	enhances CFTR function	unknown	unknown	c1ccc2c(c1)C(CC(O2)c1ccc(cc1)Cl)NC(=O)C1(CC1)c1ccc2c(c1)OC(O2)(F)F	2
PRKAA2	ligand2939	JILWFSLORAUHMR-HNNXBMFYSA-N	CC1(C[C@@H](c2cc(ccc2O1)F)NC(=O)C3(CC3)c4ccc5c(c4)OC(O5)(F)F)C	CFTR corrector	enhances CFTR function	unknown	unknown	CC1(C[C@@H](c2cc(ccc2O1)F)NC(=O)C1(CC1)c1ccc2c(c1)OC(O2)(F)F)C	2
PRKAA2	ligand3063	YCMVNNBTUGGHDO-UHFFFAOYSA-N	c1ccc2c(c1)C(CC(O2)c3ccccc3Cl)NC(=O)C4(CC4)c5ccc6c(c5)OC(O6)(F)F	CFTR corrector	enhances CFTR function	unknown	unknown	c1ccc2c(c1)C(CC(O2)c1ccccc1Cl)NC(=O)C1(CC1)c1ccc2c(c1)OC(O2)(F)F	2
PRKAA2	ligand41	IYRMWMYZSQPJKC-UHFFFAOYSA-N	C1=CC(=CC=C1C2=C(C(=O)C3=C(C=C(C=C3O2)O)O)O)O	influence of intracellular CFTR distribution	enhances CFTR function	indirect	ER & Golgi (Translation, quality control, trafficking, PTM)	c1cc(ccc1c1c(c(=O)c2c(cc(cc2o1)O)O)O)O	2
PRKAA2	ligand9	KZNIFHPLKGYRTM-UHFFFAOYSA-N	C1=CC(=CC=C1C2=CC(=O)C3=C(C=C(C=C3O2)O)O)O	inconsistent assignment	inconsistent assignment	unknown	ER & Golgi (Translation, quality control, trafficking, PTM)	c1cc(ccc1c1cc(=O)c2c(cc(cc2o1)O)O)O	2
PRKACA	ligand10	OBKXEAXTFZPCHS-UHFFFAOYSA-M	C1=CC=C(C=C1)CCCC(=O)[O-]	little or no effect	likely enhances CFTR function	unknown	unknown	c1ccc(cc1)CCCC(=O)[O-]	2
PRKACA	ligand105	ADFCQWZHKCXPAJ-LBPRGKRZSA-N	C1[C@@H](COC2=C1C=CC(=C2)O)C3=CC=C(C=C3)O	potent ΔF508 CFTR activation	enhances CFTR function	unknown	unknown	C1[C@@H](COc2c1ccc(c2)O)c1ccc(cc1)O	2
PRKACA	ligand1131	JYNZQZIFQZJCBW-UHFFFAOYSA-N	CC1=CC(=C(C=C1)C)NC(=O)CSC2=NN=NN2C3=CC4=C(C=C3)OCO4	CFTR Corrector and Potentiator	enhances CFTR function	binds to CFTR	Apical membrane & subapical compartment	Cc1cc(c(cc1)C)NC(=O)CSc1nnnn1c1cc2c(cc1)OCO2	2
PRKACA	ligand1186	KORXYHAXZMUWOH-UHFFFAOYSA-N	C1C2C(C(=O)N)=C(NC(CCCCC)=O)SC=2CCC1	strong CFTR potentiator	enhances CFTR function	binds to CFTR	Apical membrane & subapical compartment	C1c2c(C(=O)N)c(NC(=O)CCCCC)sc2CCC1	2
PRKACA	ligand14	FFBDFADSZUINTG-UHFFFAOYSA-N	CCCN1C2=C(C(=O)N(C1=O)CCC)NC(=N2)C3CCCC3	CFTR activator	inconsistent assignment	unknown	unknown	CCCn1c2c(c(=O)n(c1=O)CCC)[nH]c(n2)C1CCCC1	2
PRKACA	ligand1610	OMKDCTIYUUPVEG-UHFFFAOYSA-N	C1C(N(CC2=CC=CC=C21)C(=O)C3=CC(=CC=C3)OC4=CC=CC=C4)C(=O)NC5=CC=C(C=C5)Cl	CFTR corrector	enhances CFTR function	unknown	unknown	C1C(N(Cc2ccccc12)C(=O)c1cc(ccc1)Oc1ccccc1)C(=O)Nc1ccc(cc1)Cl	2
PRKACA	ligand1665	PBCBXDLSTLVGDE-UHFFFAOYSA-N	C1=CC=C2C(=C1)C=CC3=C2OC(=CC3=O)C4=CC=CC=C4F	effective CFTR activator	enhances CFTR function	unknown	unknown	c1ccc2c(c1)ccc1c2oc(cc1=O)c1ccccc1F	2
PRKACA	ligand1728	PMYHPAQOMVOLOD-XFFZJAGNSA-N	C(/C(/[HH0])=N\O)1C(CCC=C)=NN(C)C=1OC	effective CFTR activator	enhances CFTR function	unknown	unknown	c1(/C=N\O)c(CCC=C)nn(C)c1OC	2
PRKACA	ligand1832	QJRPMZWTWYPYKW-UHFFFAOYSA-N	C1CN(CCN1C2=C3C=CC(=CC3=NC=C2)Cl)S(=O)(=O)C4=CC=CC=C4	CFTR corrector	enhances CFTR function	unknown	unknown	C1CN(CCN1c1c2ccc(cc2ncc1)Cl)S(=O)(=O)c1ccccc1	2
PRKACA	ligand1941	RGZQCLTUFZUGKM-UHFFFAOYSA-N	C1=CC=C2C(=C1)C=CC3=C2OC(=CC3=O)C4=CC=CS4	effective CFTR activator	enhances CFTR function	unknown	unknown	c1ccc2c(c1)ccc1c2oc(cc1=O)c1cccs1	2
PRKACA	ligand195	AYYIGRQBAFQJNP-UHFFFAOYSA-N	CC1=CC2=C(C=C1)N=C(C(=C2)C#N)NCCNC(=O)C3=CC(=C(C=C3)OC)OC	CFTR Corrector and Potentiator	enhances CFTR function	binds to CFTR	Apical membrane & subapical compartment	Cc1cc2c(cc1)nc(c(c2)C#N)NCCNC(=O)c1cc(c(cc1)OC)OC	2
PRKACA	ligand2012	RSRFPGRMZHUKON-UHFFFAOYSA-N	CC1=C(C=C2C(=C1)C(=NC(=N2)NC3=NC(=O)C(=C(N3)C)C)C)C	CFTR corrector	enhances CFTR function	unknown	unknown	Cc1c(cc2c(c1)c(nc(n2)Nc1nc(=O)c(c([nH]1)C)C)C)C	2
PRKACA	ligand2033	RXJXEVKNSVYHAS-UHFFFAOYSA-N	CCOC1=CC=CC=C1NC2=NC(=CS2)C3=CC(=C(C=C3)OC)OC	CFTR corrector	enhances CFTR function	unknown	unknown	CCOc1ccccc1Nc1nc(cs1)c1cc(c(cc1)OC)OC	2
PRKACA	ligand2038	RYAXABNGWYEGTO-UHFFFAOYSA-N	C1=CC=C(C=C1)C2=CN=C(N2)SCC(=O)NC3=NC(=CS3)C4=CC=C(C=C4)Br	CFTR corrector	enhances CFTR function	unknown	unknown	c1ccc(cc1)c1cnc([nH]1)SCC(=O)Nc1nc(cs1)c1ccc(cc1)Br	2
PRKACA	ligand22	XWSYQZVZZMFGFW-UHFFFAOYSA-N	CC1=NC(=NC2=C1C=C(C=C2)OC)NC3=NC(=O)C=C(N3)CSC4=NC5=CC=CC=C5N4	CFTR corrector	enhances CFTR function	unknown	unknown	Cc1nc(nc2c1cc(cc2)OC)Nc1nc(=O)cc([nH]1)CSc1nc2ccccc2[nH]1	2
PRKACA	ligand229	BIDZCDUCZHIKMO-VCHYOVAHSA-N	C/C(=N\NC1=NC2=CC=CC=C2S1)/C3=CC=C(C=C3)Cl	CFTR corrector	enhances CFTR function	unknown	unknown	C/C(=N\Nc1nc2ccccc2s1)/c1ccc(cc1)Cl	2
PRKACA	ligand2315	VFMMPHCGEFXGIP-UHFFFAOYSA-N	C1=CC=C(C=C1)C2=CC(=O)C3=C(O2)C4=CC=CC=C4C=C3	effective CFTR activator	enhances CFTR function	unknown	unknown	c1ccc(cc1)c1cc(=O)c2c(o1)c1ccccc1cc2	2
PRKACA	ligand2659	XZMHJYWMCRQSSI-UHFFFAOYSA-N	CC1=C(SC(=N1)NC(=O)C2=CC=CC=C2)C3=CSC(=N3)NC4=CC=CC(=C4)C(=O)C	CFTR corrector	enhances CFTR function	unknown	unknown	Cc1c(sc(n1)NC(=O)c1ccccc1)c1csc(n1)Nc1cccc(c1)C(=O)C	2
PRKACA	ligand2808	ZGZXKIHFNHZFBL-UHFFFAOYSA-N	CCCC1(NC(=S)N(N1)C2=NC3=CC=CC=C3S2)CCC	CFTR corrector	enhances CFTR function	unknown	unknown	CCCC1(NC(=S)N(N1)c1nc2ccccc2s1)CCC	2
PRKACA	ligand2876	AWSYHYROGLLOKT-GXDHUFHOSA-N	C(/C=N/O)1C(CCC=C)=NN(C)C=1OCCCC	effective CFTR activator	enhances CFTR function	unknown	unknown	c1(/C=N/O)c(CCC=C)nn(C)c1OCCCC	2
PRKACA	ligand2885	BOBBZTCRILASNM-UHFFFAOYSA-N	C12C=CC=CC=1C=CC1C(=O)C=C(C3=C(C4=CC=CC(N)=C4)C=CC=C3)OC2=1	effective CFTR activator	enhances CFTR function	unknown	unknown	c12ccccc1ccc1c(=O)cc(c3c(c4cccc(N)c4)cccc3)oc21	2
PRKACA	ligand2898	CZMBBESMLWNVEM-UHFFFAOYSA-N	C(C([HH0])=O)1C(CCC=C)=NN(C)C=1OCCC	effective CFTR activator	enhances CFTR function	unknown	unknown	c1(C=O)c(CCC=C)nn(C)c1OCCC	2
PRKACA	ligand2912	FGXWKSZFVQUSTL-UHFFFAOYSA-N	C1CN(CCC1N2C3=C(C=C(C=C3)Cl)NC2=O)CCCN4C5=CC=CC=C5NC4=O	CFTR corrector, pocket 2	enhances CFTR function	binds to CFTR	several	C1CN(CCC1n1c2c(cc(cc2)Cl)[nH]c1=O)CCCn1c2ccccc2[nH]c1=O	2
PRKACA	ligand2915	FYLYSEXHKNLCOF-UHFFFAOYSA-N	C1=CC=C(C=C1)P(=O)(CCP(=O)(C2=CC=CC=C2)O)O	CFTR corrector, pocket 2	enhances CFTR function	binds to CFTR	several	c1ccc(cc1)P(=O)(CCP(=O)(c1ccccc1)O)O	2
PRKACA	ligand2934	IPGCPQVGKGPJDW-UHFFFAOYSA-N	C1=CC=C2C=C(C=CC2=C1)C3=C(C=CC4=C3C(=O)C5=CC=CC=C5C4=O)C(=O)O	CFTR corrector, pocket 1	enhances CFTR function	binds to CFTR	several	c1ccc2cc(ccc2c1)c1c(ccc2c1C(=O)c1ccccc1C2=O)C(=O)O	2
PRKACA	ligand2943	JTDYUFSDZATMKU-UHFFFAOYSA-N	C1=CC2=C3C(=C1)C(=O)N(C(=O)C3=CC=C2)CCCCCC(=O)NO	CFTR corrector	enhances CFTR function	unknown	unknown	c1cc2c3c(c1)c(=O)n(c(=O)c3ccc2)CCCCCC(=O)NO	2
PRKACA	ligand2977	NOGRVEQYQUCZIW-UHFFFAOYSA-N	C2=C(C=C1C=C(C(=NC1=C2)N3CCN(CC3)C(C4=CC=CC=C4F)=O)C#N)OC.CC	CFTR Corrector and Potentiator	enhances CFTR function	binds to CFTR	Apical membrane & subapical compartment	c1c(cc2cc(c(nc2c1)N1CCN(CC1)C(=O)c1ccccc1F)C#N)OC.CC	2
PRKACA	ligand3069	ZIEPEWXOOMYMCQ-UHFFFAOYSA-N	C2=CC=C1C=C(C(=NC1=C2C)NCCNC(NC3=CC=CC=C3OCC)=S)C#N.CC	CFTR potentiator	enhances CFTR function	binds to CFTR	Apical membrane & subapical compartment	c1ccc2cc(c(nc2c1C)NCCNC(=S)Nc1ccccc1OCC)C#N.CC	2
PRKACA	ligand45	JZJXEPNQMCFBIS-UHFFFAOYSA-N	C=CC1=CC=C(C=C1)C2=CSC(=N2)NC3=CC=CC=C3	CFTR corrector	enhances CFTR function	binds to CFTR	ER & Golgi (Translation, quality control, trafficking, PTM)	C=Cc1ccc(cc1)c1csc(n1)Nc1ccccc1	2
PRKACA	ligand47	LZCOBWKVDSSOBB-UHFFFAOYSA-N	C1=CC=C2C(=C1)C=CC3=C2OC(=CC3=O)C4=CC=NC=C4	effective CFTR activator	enhances CFTR function	unknown	unknown	c1ccc2c(c1)ccc1c2oc(cc1=O)c1ccncc1	2
PRKACA	ligand531	DWFIBKRMQRGBJH-UHFFFAOYSA-N	C(C([HH0])=O)1C(CCC=C)=NN(C2=CC=CC=C2)C=1OC	effective CFTR activator	enhances CFTR function	unknown	unknown	c1(C=O)c(CCC=C)nn(c2ccccc2)c1OC	2
PRKACA	ligand668	FZHKNEWQWRWDJI-UHFFFAOYSA-N	CC1=C(N=CC=C1)NC2=NC(=CS2)C3=CC(=C(C=C3)OC)C	CFTR corrector	enhances CFTR function	unknown	unknown	Cc1c(nccc1)Nc1nc(cs1)c1cc(c(cc1)OC)C	2
PRKACA	ligand697	GGCJGNBVVMDYKM-UHFFFAOYSA-N	C1C2=NC(=NC=C2C3=C(C(=O)N1)NC(=C3Br)Br)N	CFTR corrector	enhances CFTR function	indirect	ER & Golgi (Translation, quality control, trafficking, PTM)	C1c2nc(ncc2c2c(C(=O)N1)[nH]c(c2Br)Br)N	2
PRKACA	ligand78	WUADCCWRTIWANL-UHFFFAOYSA-N	COC1=CC=C(C=C1)C2=COC3=CC(=CC(=C3C2=O)O)O	ΔF508 CFTR activation	enhances CFTR function	unknown	unknown	COc1ccc(cc1)c1coc2cc(cc(c2c1=O)O)O	2
PRKACA	ligand85	ZZIALNLLNHEQPJ-UHFFFAOYSA-N	C1=CC2=C(C=C1O)OC3=C2C(=O)OC4=C3C=CC(=C4)O	ΔF508 CFTR activation	enhances CFTR function	unknown	unknown	c1cc2c(cc1O)oc1c2c(=O)oc2c1ccc(c2)O	2
PRKACA	ligand855	HLWMLYNEZWIYMO-UHFFFAOYSA-N	CC1=CC2=C(C=C1)N=C(C=C2C)NC3=C(C=CC(=C3)Cl)OC	CFTR corrector	enhances CFTR function	unknown	unknown	Cc1cc2c(cc1)nc(cc2C)Nc1c(ccc(c1)Cl)OC	2
RAB11B	ligand2144	SUYVUBYJARFZHO-UHFFFAOYSA-N	C1C(C(OC1N2C=NC3=C2N=CN=C3N)COP(=O)(O)OP(=O)(O)OP(=O)(O)O)O	CFTR activator	enhances CFTR function	unknown	unknown	C1C(C(OC1n1cnc2c1ncnc2N)COP(=O)(O)OP(=O)(O)OP(=O)(O)O)O	2
RAB4A	ligand2400	VWMSLTGKBPRHSC-CRCLSJGQSA-N	C1[C@@H]([C@@](CN1)(CO)O)O	CFTR corrector	enhances CFTR function	unknown	unknown	C1[C@@H]([C@@](CN1)(CO)O)O	2
RAB4A	ligand2893	CMFNMSMUKZHDEY-UHFFFAOYSA-M	N(=O)O[O-]	PARP-1 activator	inhibits CFTR function	indirect	Nucleus (Transcription)	N(=O)O[O-]	2
RAB5A	ligand1250	LCOLXNYRAYSOSS-UHFFFAOYSA-N	CC1C2=CC(=C(C=C2CCN1S(=O)(=O)C3=CN(C(=N3)C)C)OC)OC	CFTR corrector	enhances CFTR function	unknown	unknown	CC1c2cc(c(cc2CCN1S(=O)(=O)c1cn(c(n1)C)C)OC)OC	2
RAB5A	ligand195	AYYIGRQBAFQJNP-UHFFFAOYSA-N	CC1=CC2=C(C=C1)N=C(C(=C2)C#N)NCCNC(=O)C3=CC(=C(C=C3)OC)OC	CFTR Corrector and Potentiator	enhances CFTR function	binds to CFTR	Apical membrane & subapical compartment	Cc1cc2c(cc1)nc(c(c2)C#N)NCCNC(=O)c1cc(c(cc1)OC)OC	2
RAB5A	ligand2755	YUTIFCZVCWLLRH-UHFFFAOYSA-N	CC1=CC=CC2=C1N=C(C(=C2)C#N)NCCNC(=O)C3=CC(=C(C=C3)OC)OC	CFTR Corrector and Potentiator	enhances CFTR function	binds to CFTR	Apical membrane & subapical compartment	Cc1cccc2c1nc(c(c2)C#N)NCCNC(=O)c1cc(c(cc1)OC)OC	2
RAB5A	ligand2804	ZFXYFBGIUFBOJW-UHFFFAOYSA-N	CN1C2=C(C(=O)N(C1=O)C)NC=N2	Nonspecific phosphodiesterase inhibitor	enhances CFTR function	indirect	Apical membrane & subapical compartment	Cn1c2c(c(=O)n(c1=O)C)[nH]cn2	2
RAB5A	ligand3069	ZIEPEWXOOMYMCQ-UHFFFAOYSA-N	C2=CC=C1C=C(C(=NC1=C2C)NCCNC(NC3=CC=CC=C3OCC)=S)C#N.CC	CFTR potentiator	enhances CFTR function	binds to CFTR	Apical membrane & subapical compartment	c1ccc2cc(c(nc2c1C)NCCNC(=S)Nc1ccccc1OCC)C#N.CC	2
RAB7A	ligand1131	JYNZQZIFQZJCBW-UHFFFAOYSA-N	CC1=CC(=C(C=C1)C)NC(=O)CSC2=NN=NN2C3=CC4=C(C=C3)OCO4	CFTR Corrector and Potentiator	enhances CFTR function	binds to CFTR	Apical membrane & subapical compartment	Cc1cc(c(cc1)C)NC(=O)CSc1nnnn1c1cc2c(cc1)OCO2	2
RAB7A	ligand2892	CJFNUDMDMGMQSU-UHFFFAOYSA-N	C1=CC=C(OC)C(OC)=C1C1CC(C2=C(O)C(O)=CC=C2)=NN1C1=CC=C(S(N)(=O)=O)C=C1	strong CFTR potentiator	enhances CFTR function	binds to CFTR	Apical membrane & subapical compartment	c1ccc(OC)c(OC)c1C1CC(=NN1c1ccc(S(=O)(=O)N)cc1)c1c(O)c(O)ccc1	2
RAB7A	ligand2902	DIKVHTCRLXZEJN-UHFFFAOYSA-N	C1=CC(=CC(=C1)[N+](=O)[O-])CSC2=NC(=O)C3=C(N2)N=CN3	CFTR corrector, pocket 1	enhances CFTR function	binds to CFTR	several	c1cc(cc(c1)[N+](=O)[O-])CSc1nc(=O)c2c([nH]1)nc[nH]2	2
RAB7A	ligand3111	YQCGOSZYHRVOFW-UHFFFAOYSA-N	CC1=C(N=C(C=C1)NC(=O)C2(CC2)C3=CC4=C(C=C3)OC(O4)(F)F)C5=CC(=CC=C5)C(=O)O.CC(C)(C)C1=CC(=C(C=C1NC(=O)C2=CNC3=CC=CC=C3C2=O)O)C(C)(C)C	to be classified	to be classified	to be classified	to be classified	Cc1c(nc(cc1)NC(=O)C1(CC1)c1cc2c(cc1)OC(O2)(F)F)c1cc(ccc1)C(=O)O.CC(C)(C)c1cc(c(cc1NC(=O)c1c[nH]c2ccccc2c1=O)O)C(C)(C)C	2
RAB7A	ligand3113	ZACBDYXCOJIDOO-UHFFFAOYSA-N	S(=O)(=O)(NC=1(SC=C(N=1)C=2(SC(NC(=O)C)=NC=2C)))C=C	to be classified	to be classified	to be classified	to be classified	S(=O)(=O)(Nc1scc(n1)c1sc(NC(=O)C)nc1C)C=C	2
RACK1	ligand3040	WDJUZGPOPHTGOT-XUDUSOBPSA-N	C[C@@H]1[C@H]([C@H](C[C@@H](O1)O[C@@H]2[C@H](O[C@H](C[C@@H]2O)O[C@@H]3[C@H](O[C@H](C[C@@H]3O)O[C@H]4CC[C@]5([C@@H](C4)CC[C@@H]6[C@@H]5CC[C@]7([C@@]6(CC[C@@H]7C8=CC(=O)OC8)O)C)C)C)C)O)O	CFTR corrector	enhances CFTR function	unknown	unknown	C[C@@H]1[C@H]([C@H](C[C@@H](O1)O[C@@H]1[C@H](O[C@H](C[C@@H]1O)O[C@@H]1[C@H](O[C@H](C[C@@H]1O)O[C@H]1CC[C@]2([C@@H](C1)CC[C@@H]1[C@@H]2CC[C@]2([C@@]1(CC[C@@H]2C1=CC(=O)OC1)O)C)C)C)C)O)O	2
S100A10	ligand595	FLGYCSPPJQJZCH-UHFFFAOYSA-N	C1=CC=C2C=C(C=CC2=C1)NCC(=O)NNC=C3C=C(C(=C(C3=O)Br)O)Br	CFTR inhibitor	inhibits CFTR function	unknown	unknown	c1ccc2cc(ccc2c1)NCC(=O)NNC=C1C=C(C(=C(C1=O)Br)O)Br	2
S100A10	ligand596	FLGYCSPPJQJZCH-UKTHLTGXSA-N	C1=CC=C2C=C(C=CC2=C1)NCC(=O)NN/C=C/3\C=C(C(=C(C3=O)Br)O)Br	CFTR inhibitor	inhibits CFTR function	unknown	unknown	c1ccc2cc(ccc2c1)NCC(=O)NN/C=C/1\C=C(C(=C(C1=O)Br)O)Br	2
SCNN1A	ligand1528	NWCRHCHMUBHHPO-UDWIEESQSA-N	Cc1ccc(s1)c2cc(n[nH]2)C(=O)N/N=C(\C)/c3ccc(c(c3)OC)OC	CFTR activator	enhances CFTR function	unknown	unknown	Cc1ccc(s1)c1cc(n[nH]1)C(=O)N/N=C(\C)/c1ccc(c(c1)OC)OC	2
SCNN1A	ligand610	FMOKUKPRJSMPOI-UHFFFAOYSA-N	CC(=O)CC1CCCCN1.Cl	weak CFTR corrector	enhances CFTR function	unknown	unknown	CC(=O)CC1CCCCN1.Cl	2
SEC12	ligand1313	LTMHDMANZUZIPE-PUGKRICDSA-N	C[C@@H]1[C@H]([C@H](C[C@@H](O1)O[C@@H]2[C@H](O[C@H](C[C@@H]2O)O[C@@H]3[C@H](O[C@H](C[C@@H]3O)O[C@H]4CC[C@]5([C@@H](C4)CC[C@@H]6[C@@H]5C[C@H]([C@]7([C@@]6(CC[C@@H]7C8=CC(=O)OC8)O)C)O)C)C)C)O)O	CFTR corrector	enhances CFTR function	unknown	unknown	C[C@@H]1[C@H]([C@H](C[C@@H](O1)O[C@@H]1[C@H](O[C@H](C[C@@H]1O)O[C@@H]1[C@H](O[C@H](C[C@@H]1O)O[C@H]1CC[C@]2([C@@H](C1)CC[C@@H]1[C@@H]2C[C@H]([C@]2([C@@]1(CC[C@@H]2C1=CC(=O)OC1)O)C)O)C)C)C)O)O	2
SEC12	ligand2886	BOFFDTYASKWXTL-IFMALSPDSA-N	Cc1ccc2c(c1)O[C@H](C[C@H]2NC(=O)C3(CC3)c4ccc5c(c4)OC(O5)(F)F)c6cccc(c6)C(=O)O	CFTR corrector	enhances CFTR function	unknown	unknown	Cc1ccc2c(c1)O[C@H](C[C@H]2NC(=O)C1(CC1)c1ccc2c(c1)OC(O2)(F)F)c1cccc(c1)C(=O)O	2
SEC12	ligand2948	KDOQEEMQPHIANX-NFBKMPQASA-N	COc1ccc2c(c1)O[C@H](C[C@H]2NC(=O)C3(CC3)c4ccc5c(c4)OC(O5)(F)F)c6ccc(c(c6)OC)OC	CFTR corrector	enhances CFTR function	unknown	unknown	COc1ccc2c(c1)O[C@H](C[C@H]2NC(=O)C1(CC1)c1ccc2c(c1)OC(O2)(F)F)c1ccc(c(c1)OC)OC	2
SEC12	ligand2950	KDOQEEMQPHIANX-UHFFFAOYSA-N	COc1ccc2c(c1)OC(CC2NC(=O)C3(CC3)c4ccc5c(c4)OC(O5)(F)F)c6ccc(c(c6)OC)OC	CFTR corrector	enhances CFTR function	unknown	unknown	COc1ccc2c(c1)OC(CC2NC(=O)C1(CC1)c1ccc2c(c1)OC(O2)(F)F)c1ccc(c(c1)OC)OC	2
SEC12	ligand3081	DZTWMQXAKJUHAQ-UHFFFAOYSA-N	S1(C(=NC(=C1C=2(N=C(NCCCC(=O)O)SC=2))C)NC(=O)C(C)(C)C)	to be classified	to be classified	to be classified	to be classified	s1c(nc(c1c1nc(NCCCC(=O)O)sc1)C)NC(=O)C(C)(C)C	2
SEC13	ligand3092	MJUVRTYWUMPBTR-UHFFFAOYSA-N	CC(C)(CO)C1=CC2=CC(=C(C=C2N1CC(CO)O)F)NC(=O)C3(CC3)C4=CC5=C(C=C4)OC(O5)(F)F	to be classified	to be classified	to be classified	to be classified	CC(C)(CO)c1cc2cc(c(cc2n1CC(CO)O)F)NC(=O)C1(CC1)c1cc2c(cc1)OC(O2)(F)F	2
VCP	ligand2683	YDVKLIWOUGSPJK-NXENZQSYSA-N	C[C@@]12CCC3[C@](C14C(O4)C(=O)O[C@H]2C5=COC=C5)([C@@H](CC6[C@@]3(C(=O)C[C@H](C6(C)C)O)C)O)C	weak CFTR corrector	enhances CFTR function	unknown	unknown	C[C@@]12CCC3[C@](C41C(O4)C(=O)O[C@H]2c1cocc1)([C@@H](CC1[C@@]3(C(=O)C[C@H](C1(C)C)O)C)O)C	2
VCP	ligand3094	MVRHVFSOIWFBTE-UHFFFAOYSA-N	CC1CC(N(C1)C2=C(C=CC(=N2)N3C=CC(=N3)OCC(C)(C)C(F)(F)F)C(=O)NS(=O)(=O)C4=CN(N=C4C)C)(C)C	to be classified	to be classified	to be classified	to be classified	CC1CC(N(C1)c1c(ccc(n1)n1ccc(n1)OCC(C)(C)C(F)(F)F)C(=O)NS(=O)(=O)c1cn(nc1C)C)(C)C	2
ABCC4	ligand13	BNRNXUUZRGQAQC-UHFFFAOYSA-N	CCCC1=NN(C2=C1NC(=NC2=O)C3=C(C=CC(=C3)S(=O)(=O)N4CCN(CC4)C)OCC)C	CFTR corrector	enhances CFTR function	indirect	ER & Golgi (Translation, quality control, trafficking, PTM)	CCCc1nn(c2c1[nH]c(nc2=O)c1c(ccc(c1)S(=O)(=O)N1CCN(CC1)C)OCC)C	1
ABCC4	ligand18	REFJWTPEDVJJIY-UHFFFAOYSA-N	C1=CC(=C(C=C1C2=C(C(=O)C3=C(C=C(C=C3O2)O)O)O)O)O	CFTR activator	enhances CFTR function	unknown	unknown	c1cc(c(cc1c1c(c(=O)c2c(cc(cc2o1)O)O)O)O)O	1
ABCC4	ligand23	ZNNLBTZKUZBEKO-UHFFFAOYSA-N	COC1=C(C=C(C=C1)Cl)C(=O)NCCC2=CC=C(C=C2)S(=O)(=O)NC(=O)NC3CCCCC3	CFTR Blocker	inhibits CFTR function	binds to CFTR	Apical membrane & subapical compartment	COc1c(cc(cc1)Cl)C(=O)NCCc1ccc(cc1)S(=O)(=O)NC(=O)NC1CCCCC1	1
ABCC4	ligand3077	AOJJSUZBOXZQNB-UHFFFAOYSA-N	CC1C(C(CC(O1)OC2CC(CC3=C2C(=C4C(=C3O)C(=O)C5=C(C4=O)C(=CC=C5)OC)O)(C(=O)CO)O)N)O	to be classified	to be classified	to be classified	to be classified	CC1C(C(CC(O1)OC1CC(Cc2c1c(c1c(c2O)C(=O)c2c(C1=O)c(ccc2)OC)O)(C(=O)CO)O)N)O	1
ABCC4	ligand41	IYRMWMYZSQPJKC-UHFFFAOYSA-N	C1=CC(=CC=C1C2=C(C(=O)C3=C(C=C(C=C3O2)O)O)O)O	influence of intracellular CFTR distribution	enhances CFTR function	indirect	ER & Golgi (Translation, quality control, trafficking, PTM)	c1cc(ccc1c1c(c(=O)c2c(cc(cc2o1)O)O)O)O	1
ADCY1	ligand14	FFBDFADSZUINTG-UHFFFAOYSA-N	CCCN1C2=C(C(=O)N(C1=O)CCC)NC(=N2)C3CCCC3	CFTR activator	inconsistent assignment	unknown	unknown	CCCn1c2c(c(=O)n(c1=O)CCC)[nH]c(n2)C1CCCC1	1
ADCY1	ligand6	OHCQJHSOBUTRHG-KGGHGJDLSA-N	CC(=O)O[C@H]1[C@H]([C@@H]2[C@]([C@H](CCC2(C)C)O)([C@@]3([C@@]1(O[C@@](CC3=O)(C)C=C)C)O)C)O	CFTR activator	enhances CFTR function	unknown	unknown	CC(=O)O[C@H]1[C@H]([C@@H]2[C@]([C@H](CCC2(C)C)O)([C@@]2([C@@]1(O[C@@](CC2=O)(C)C=C)C)O)C)O	1
ADORA2B	ligand14	FFBDFADSZUINTG-UHFFFAOYSA-N	CCCN1C2=C(C(=O)N(C1=O)CCC)NC(=N2)C3CCCC3	CFTR activator	inconsistent assignment	unknown	unknown	CCCn1c2c(c(=O)n(c1=O)CCC)[nH]c(n2)C1CCCC1	1
ADORA2B	ligand26	APIXJSLKIYYUKG-UHFFFAOYSA-N	CC(C)CN1C2=C(C(=O)N(C1=O)C)NC=N2	induced chloride efflux only in Calu-3 cells	enhances CFTR function	indirect	Apical membrane & subapical compartment	CC(C)Cn1c2c(c(=O)n(c1=O)C)[nH]cn2	1
ADORA2B	ligand2804	ZFXYFBGIUFBOJW-UHFFFAOYSA-N	CN1C2=C(C(=O)N(C1=O)C)NC=N2	Nonspecific phosphodiesterase inhibitor	enhances CFTR function	indirect	Apical membrane & subapical compartment	Cn1c2c(c(=O)n(c1=O)C)[nH]cn2	1
ADORA2B	ligand2948	KDOQEEMQPHIANX-NFBKMPQASA-N	COc1ccc2c(c1)O[C@H](C[C@H]2NC(=O)C3(CC3)c4ccc5c(c4)OC(O5)(F)F)c6ccc(c(c6)OC)OC	CFTR corrector	enhances CFTR function	unknown	unknown	COc1ccc2c(c1)O[C@H](C[C@H]2NC(=O)C1(CC1)c1ccc2c(c1)OC(O2)(F)F)c1ccc(c(c1)OC)OC	1
ADORA2B	ligand2949	KDOQEEMQPHIANX-REWPJTCUSA-N	COc1ccc2c(c1)O[C@@H](C[C@@H]2NC(=O)C3(CC3)c4ccc5c(c4)OC(O5)(F)F)c6ccc(c(c6)OC)OC	CFTR corrector	enhances CFTR function	unknown	unknown	COc1ccc2c(c1)O[C@@H](C[C@@H]2NC(=O)C1(CC1)c1ccc2c(c1)OC(O2)(F)F)c1ccc(c(c1)OC)OC	1
ADORA2B	ligand2950	KDOQEEMQPHIANX-UHFFFAOYSA-N	COc1ccc2c(c1)OC(CC2NC(=O)C3(CC3)c4ccc5c(c4)OC(O5)(F)F)c6ccc(c(c6)OC)OC	CFTR corrector	enhances CFTR function	unknown	unknown	COc1ccc2c(c1)OC(CC2NC(=O)C1(CC1)c1ccc2c(c1)OC(O2)(F)F)c1ccc(c(c1)OC)OC	1
ADORA2B	ligand2964	LSBRKYXIZOVMPC-IFMALSPDSA-N	COc1ccc2c(c1)O[C@H](C[C@H]2NC(=O)C3(CC3)c4ccc5c(c4)OC(O5)(F)F)c6cccc(c6)C(=O)O	CFTR corrector	enhances CFTR function	unknown	unknown	COc1ccc2c(c1)O[C@H](C[C@H]2NC(=O)C1(CC1)c1ccc2c(c1)OC(O2)(F)F)c1cccc(c1)C(=O)O	1
ADORA2B	ligand2989	PEZMUBLXTZBCNH-UHFFFAOYSA-N	COc1ccc2c(c1)OC(CC2NC(=O)C3(CC3)c4ccc5c(c4)OC(O5)(F)F)c6ccccc6	CFTR corrector	enhances CFTR function	unknown	unknown	COc1ccc2c(c1)OC(CC2NC(=O)C1(CC1)c1ccc2c(c1)OC(O2)(F)F)c1ccccc1	1
ADORA2B	ligand3059	XJSGHOOFABZHRF-IFMALSPDSA-N	COc1ccc2c(c1)O[C@H](C[C@H]2NC(=O)C3(CC3)c4ccc5c(c4)OC(O5)(F)F)c6ccc(cc6)C(=O)O	CFTR corrector	enhances CFTR function	unknown	unknown	COc1ccc2c(c1)O[C@H](C[C@H]2NC(=O)C1(CC1)c1ccc2c(c1)OC(O2)(F)F)c1ccc(cc1)C(=O)O	1
ADRB2	ligand1	TZBJGXHYKVUXJN-UHFFFAOYSA-N	C1=CC(=CC=C1C2=COC3=CC(=CC(=C3C2=O)O)O)O	CFTR corrector	enhances CFTR function	unknown	several	c1cc(ccc1c1coc2cc(cc(c2c1=O)O)O)O	1
ADRB2	ligand1207	KTEXNACQROZXEV-PVLRGYAZSA-N	C/C/1=C\CC[C@@]2([C@H](O2)[C@@H]3[C@@H](CC1)C(=C)C(=O)O3)C	weak CFTR corrector	enhances CFTR function	unknown	unknown	CC1=CCC[C@@]2([C@H](O2)[C@@H]2[C@@H](CC1)C(=C)C(=O)O2)C	1
ADRB2	ligand121	AFWKBSMFXWNGRE-ONEGZZNKSA-N	CC(=O)/C=C/C1=CC(=C(C=C1)O)OC	CFTR activator	enhances CFTR function	unknown	unknown	CC(=O)/C=C/c1cc(c(cc1)O)OC	1
ADRB2	ligand1296	LPLVUJXQOOQHMX-QWBHMCJMSA-N	C[C@]12CC[C@](C[C@H]1C3=CC(=O)[C@@H]4[C@]5(CC[C@@H](C([C@@H]5CC[C@]4([C@@]3(CC2)C)C)(C)C)O[C@@H]6[C@@H]([C@H]([C@@H]([C@H](O6)C(=O)O)O)O)O[C@H]7[C@@H]([C@H]([C@@H]([C@H](O7)C(=O)O)O)O)O)C)(C)C(=O)O	strong CFTR corrector	enhances CFTR function	unknown	unknown	C[C@]12CC[C@](C[C@H]1C1=CC(=O)[C@@H]3[C@]4(CC[C@@H](C([C@@H]4CC[C@]3([C@@]1(CC2)C)C)(C)C)O[C@@H]1[C@@H]([C@H]([C@@H]([C@H](O1)C(=O)O)O)O)O[C@H]1[C@@H]([C@H]([C@@H]([C@H](O1)C(=O)O)O)O)O)C)(C)C(=O)O	1
ADRB2	ligand13	BNRNXUUZRGQAQC-UHFFFAOYSA-N	CCCC1=NN(C2=C1NC(=NC2=O)C3=C(C=CC(=C3)S(=O)(=O)N4CCN(CC4)C)OCC)C	CFTR corrector	enhances CFTR function	indirect	ER & Golgi (Translation, quality control, trafficking, PTM)	CCCc1nn(c2c1[nH]c(nc2=O)c1c(ccc(c1)S(=O)(=O)N1CCN(CC1)C)OCC)C	1
ADRB2	ligand1313	LTMHDMANZUZIPE-PUGKRICDSA-N	C[C@@H]1[C@H]([C@H](C[C@@H](O1)O[C@@H]2[C@H](O[C@H](C[C@@H]2O)O[C@@H]3[C@H](O[C@H](C[C@@H]3O)O[C@H]4CC[C@]5([C@@H](C4)CC[C@@H]6[C@@H]5C[C@H]([C@]7([C@@]6(CC[C@@H]7C8=CC(=O)OC8)O)C)O)C)C)C)O)O	CFTR corrector	enhances CFTR function	unknown	unknown	C[C@@H]1[C@H]([C@H](C[C@@H](O1)O[C@@H]1[C@H](O[C@H](C[C@@H]1O)O[C@@H]1[C@H](O[C@H](C[C@@H]1O)O[C@H]1CC[C@]2([C@@H](C1)CC[C@@H]1[C@@H]2C[C@H]([C@]2([C@@]1(CC[C@@H]2C1=CC(=O)OC1)O)C)O)C)C)C)O)O	1
ADRB2	ligand1595	OJGDCBLYJGHCIH-UHFFFAOYSA-N	CN(CC1=CC(=CC(=C1N)Br)Br)C2CCCCC2	medium CFTR corrector	enhances CFTR function	unknown	unknown	CN(Cc1cc(cc(c1N)Br)Br)C1CCCCC1	1
ADRB2	ligand16	JWZZKOKVBUJMES-UHFFFAOYSA-N	CC(C)NCC(C1=CC(=C(C=C1)O)O)O	stimulates Cl- conductance as agonist of β2 adrenergic receptor	enhances CFTR function	indirect	Apical membrane & subapical compartment	CC(C)NCC(c1cc(c(cc1)O)O)O	1
ADRB2	ligand17	LUKBXSAWLPMMSZ-UPHRSURJSA-N	C1=CC(=CC=C1/C=C\C2=CC(=CC(=C2)O)O)O	CFTR potentiator	enhances CFTR function	unknown	Apical membrane & subapical compartment	c1cc(ccc1/C=C\c1cc(cc(c1)O)O)O	1
ADRB2	ligand2061	SCKYRAXSEDYPSA-UHFFFAOYSA-N	CC1=CC(=O)N(C(=C1)C2CCCCC2)O	CFTR proteostasis regulator	enhances CFTR function	indirect	several	Cc1cc(=O)n(c(c1)C1CCCCC1)O	1
ADRB2	ligand2131	SSMIFVHARFVINF-UHFFFAOYSA-N	C1=CC2=C(C=CC3=C2C(=C1)C(=O)NC3=O)N	PARP-1 inhibitor	enhances CFTR function	indirect	Nucleus (Transcription)	c1cc2c(ccc3c2c(c1)c(=O)[nH]c3=O)N	1
ADRB2	ligand23	ZNNLBTZKUZBEKO-UHFFFAOYSA-N	COC1=C(C=C(C=C1)Cl)C(=O)NCCC2=CC=C(C=C2)S(=O)(=O)NC(=O)NC3CCCCC3	CFTR Blocker	inhibits CFTR function	binds to CFTR	Apical membrane & subapical compartment	COc1c(cc(cc1)Cl)C(=O)NCCc1ccc(cc1)S(=O)(=O)NC(=O)NC1CCCCC1	1
ADRB2	ligand2315	VFMMPHCGEFXGIP-UHFFFAOYSA-N	C1=CC=C(C=C1)C2=CC(=O)C3=C(O2)C4=CC=CC=C4C=C3	effective CFTR activator	enhances CFTR function	unknown	unknown	c1ccc(cc1)c1cc(=O)c2c(o1)c1ccccc1cc2	1
ADRB2	ligand2348	VLPIATFUUWWMKC-UHFFFAOYSA-N	CC1=C(C(=CC=C1)C)OCC(C)N	weak CFTR corrector	enhances CFTR function	unknown	unknown	Cc1c(c(ccc1)C)OCC(C)N	1
ADRB2	ligand27	AUYYCJSJGJYCDS-LBPRGKRZSA-N	C1=CC(=C(C=C1OC2=C(C=C(C=C2I)C[C@@H](C(=O)O)N)I)I)O	medium CFTR corrector	enhances CFTR function	unknown	unknown	c1cc(c(cc1Oc1c(cc(cc1I)C[C@@H](C(=O)O)N)I)I)O	1
ADRB2	ligand2804	ZFXYFBGIUFBOJW-UHFFFAOYSA-N	CN1C2=C(C(=O)N(C1=O)C)NC=N2	Nonspecific phosphodiesterase inhibitor	enhances CFTR function	indirect	Apical membrane & subapical compartment	Cn1c2c(c(=O)n(c1=O)C)[nH]cn2	1
ADRB2	ligand2904	DKDSDCUGRXTFJJ-UHFFFAOYSA-N	C12C=CC=CC=1C=CC1C(=O)C=C(C3=C(C4=CC=CC=C4)C=CC=C3)OC2=1	effective CFTR activator	enhances CFTR function	unknown	unknown	c12ccccc1ccc1c(=O)cc(c3c(c4ccccc4)cccc3)oc21	1
ADRB2	ligand2912	FGXWKSZFVQUSTL-UHFFFAOYSA-N	C1CN(CCC1N2C3=C(C=C(C=C3)Cl)NC2=O)CCCN4C5=CC=CC=C5NC4=O	CFTR corrector, pocket 2	enhances CFTR function	binds to CFTR	several	C1CN(CCC1n1c2c(cc(cc2)Cl)[nH]c1=O)CCCn1c2ccccc2[nH]c1=O	1
ADRB2	ligand2948	KDOQEEMQPHIANX-NFBKMPQASA-N	COc1ccc2c(c1)O[C@H](C[C@H]2NC(=O)C3(CC3)c4ccc5c(c4)OC(O5)(F)F)c6ccc(c(c6)OC)OC	CFTR corrector	enhances CFTR function	unknown	unknown	COc1ccc2c(c1)O[C@H](C[C@H]2NC(=O)C1(CC1)c1ccc2c(c1)OC(O2)(F)F)c1ccc(c(c1)OC)OC	1
ADRB2	ligand2949	KDOQEEMQPHIANX-REWPJTCUSA-N	COc1ccc2c(c1)O[C@@H](C[C@@H]2NC(=O)C3(CC3)c4ccc5c(c4)OC(O5)(F)F)c6ccc(c(c6)OC)OC	CFTR corrector	enhances CFTR function	unknown	unknown	COc1ccc2c(c1)O[C@@H](C[C@@H]2NC(=O)C1(CC1)c1ccc2c(c1)OC(O2)(F)F)c1ccc(c(c1)OC)OC	1
ADRB2	ligand2950	KDOQEEMQPHIANX-UHFFFAOYSA-N	COc1ccc2c(c1)OC(CC2NC(=O)C3(CC3)c4ccc5c(c4)OC(O5)(F)F)c6ccc(c(c6)OC)OC	CFTR corrector	enhances CFTR function	unknown	unknown	COc1ccc2c(c1)OC(CC2NC(=O)C1(CC1)c1ccc2c(c1)OC(O2)(F)F)c1ccc(c(c1)OC)OC	1
ADRB2	ligand2963	LPMXVESGRSUGHW-HBYQJFLCSA-N	C[C@H]1[C@@H]([C@H]([C@H]([C@@H](O1)O[C@H]2C[C@H]([C@@]3([C@@H]4[C@@H](CC[C@@]3(C2)O)[C@]5(CC[C@@H]([C@]5(C[C@H]4O)C)C6=CC(=O)OC6)O)CO)O)O)O)O	CFTR corrector	enhances CFTR function	unknown	unknown	C[C@H]1[C@@H]([C@H]([C@H]([C@@H](O1)O[C@H]1C[C@H]([C@@]2([C@@H]3[C@@H](CC[C@@]2(C1)O)[C@]1(CC[C@@H]([C@]1(C[C@H]3O)C)C1=CC(=O)OC1)O)CO)O)O)O)O	1
ADRB2	ligand2964	LSBRKYXIZOVMPC-IFMALSPDSA-N	COc1ccc2c(c1)O[C@H](C[C@H]2NC(=O)C3(CC3)c4ccc5c(c4)OC(O5)(F)F)c6cccc(c6)C(=O)O	CFTR corrector	enhances CFTR function	unknown	unknown	COc1ccc2c(c1)O[C@H](C[C@H]2NC(=O)C1(CC1)c1ccc2c(c1)OC(O2)(F)F)c1cccc(c1)C(=O)O	1
ADRB2	ligand2989	PEZMUBLXTZBCNH-UHFFFAOYSA-N	COc1ccc2c(c1)OC(CC2NC(=O)C3(CC3)c4ccc5c(c4)OC(O5)(F)F)c6ccccc6	CFTR corrector	enhances CFTR function	unknown	unknown	COc1ccc2c(c1)OC(CC2NC(=O)C1(CC1)c1ccc2c(c1)OC(O2)(F)F)c1ccccc1	1
ADRB2	ligand3040	WDJUZGPOPHTGOT-XUDUSOBPSA-N	C[C@@H]1[C@H]([C@H](C[C@@H](O1)O[C@@H]2[C@H](O[C@H](C[C@@H]2O)O[C@@H]3[C@H](O[C@H](C[C@@H]3O)O[C@H]4CC[C@]5([C@@H](C4)CC[C@@H]6[C@@H]5CC[C@]7([C@@]6(CC[C@@H]7C8=CC(=O)OC8)O)C)C)C)C)O)O	CFTR corrector	enhances CFTR function	unknown	unknown	C[C@@H]1[C@H]([C@H](C[C@@H](O1)O[C@@H]1[C@H](O[C@H](C[C@@H]1O)O[C@@H]1[C@H](O[C@H](C[C@@H]1O)O[C@H]1CC[C@]2([C@@H](C1)CC[C@@H]1[C@@H]2CC[C@]2([C@@]1(CC[C@@H]2C1=CC(=O)OC1)O)C)C)C)C)O)O	1
ADRB2	ligand3059	XJSGHOOFABZHRF-IFMALSPDSA-N	COc1ccc2c(c1)O[C@H](C[C@H]2NC(=O)C3(CC3)c4ccc5c(c4)OC(O5)(F)F)c6ccc(cc6)C(=O)O	CFTR corrector	enhances CFTR function	unknown	unknown	COc1ccc2c(c1)O[C@H](C[C@H]2NC(=O)C1(CC1)c1ccc2c(c1)OC(O2)(F)F)c1ccc(cc1)C(=O)O	1
ADRB2	ligand3077	AOJJSUZBOXZQNB-UHFFFAOYSA-N	CC1C(C(CC(O1)OC2CC(CC3=C2C(=C4C(=C3O)C(=O)C5=C(C4=O)C(=CC=C5)OC)O)(C(=O)CO)O)N)O	to be classified	to be classified	to be classified	to be classified	CC1C(C(CC(O1)OC1CC(Cc2c1c(c1c(c2O)C(=O)c2c(C1=O)c(ccc2)OC)O)(C(=O)CO)O)N)O	1
ADRB2	ligand3084	IAKHMKGGTNLKSZ-UHFFFAOYSA-N	CC(=O)NC1CCC2=CC(=C(C(=C2C3=CC=C(C(=O)C=C13)OC)OC)OC)OC	to be classified	to be classified	to be classified	to be classified	CC(=O)NC1CCc2cc(c(c(c2c2ccc(c(=O)cc12)OC)OC)OC)OC	1
ADRB2	ligand3110	YPHMISFOHDHNIV-UHFFFAOYSA-N	CC1CC(C(=O)C(C1)C(CC2CC(=O)NC(=O)C2)O)C	to be classified	to be classified	to be classified	to be classified	CC1CC(C(=O)C(C1)C(CC1CC(=O)NC(=O)C1)O)C	1
ADRB2	ligand36	HEFNNWSXXWATRW-UHFFFAOYSA-N	CC(C)CC1=CC=C(C=C1)C(C)C(=O)O	CFTR corrector	enhances CFTR function	indirect	several	CC(C)Cc1ccc(cc1)C(C)C(=O)O	1
ADRB2	ligand44	JUVIOZPCNVVQFO-HBGVWJBISA-N	CC(=C)[C@H]1CC2=C(O1)C=CC3=C2O[C@@H]4COC5=CC(=C(C=C5[C@@H]4C3=O)OC)OC	weak CFTR corrector	enhances CFTR function	unknown	unknown	CC(=C)[C@H]1Cc2c(O1)ccc1c2O[C@@H]2COc3cc(c(cc3[C@@H]2C1=O)OC)OC	1
ADRB2	ligand47	LZCOBWKVDSSOBB-UHFFFAOYSA-N	C1=CC=C2C(=C1)C=CC3=C2OC(=CC3=O)C4=CC=NC=C4	effective CFTR activator	enhances CFTR function	unknown	unknown	c1ccc2c(c1)ccc1c2oc(cc1=O)c1ccncc1	1
ADRB2	ligand5	LUKBXSAWLPMMSZ-OWOJBTEDSA-N	C1=CC(=CC=C1/C=C/C2=CC(=CC(=C2)O)O)O	CFTR corrector	enhances CFTR function	unknown	Apical membrane & subapical compartment	c1cc(ccc1/C=C/c1cc(cc(c1)O)O)O	1
ADRB2	ligand58	OENHQHLEOONYIE-JLTXGRSLSA-N	CC1=C(C(CCC1)(C)C)/C=C/C(=C/C=C/C(=C/C=C/C=C(/C=C/C=C(/C=C/C2=C(CCCC2(C)C)C)\C)\C)/C)/C	weak CFTR corrector	enhances CFTR function	unknown	unknown	CC1=C(C(CCC1)(C)C)/C=C/C(=C/C=C/C(=C/C=C/C=C(/C=C/C=C(/C=C/C1=C(CCCC1(C)C)C)\C)\C)/C)/C	1
ADRB2	ligand65	QGXBDMJGAMFCBF-LUJOEAJASA-N	C[C@]12CC[C@@H](C[C@@H]1CC[C@@H]3[C@@H]2CC[C@]4([C@H]3CCC4=O)C)O	weak CFTR corrector	enhances CFTR function	unknown	unknown	C[C@]12CC[C@@H](C[C@@H]1CC[C@@H]1[C@@H]2CC[C@]2([C@H]1CCC2=O)C)O	1
ADRB2	ligand72	TZFWDZFKRBELIQ-UHFFFAOYSA-N	C1=CC2=C(C=C1Cl)NC(=O)O2	strong CFTR corrector	enhances CFTR function	unknown	unknown	c1cc2c(cc1Cl)[nH]c(=O)o2	1
ADRB2	ligand77	WIIZWVCIJKGZOK-RKDXNWHRSA-N	C1=CC(=CC=C1[C@H]([C@@H](CO)NC(=O)C(Cl)Cl)O)[N+](=O)[O-]	strong CFTR corrector	enhances CFTR function	unknown	unknown	c1cc(ccc1[C@H]([C@@H](CO)NC(=O)C(Cl)Cl)O)[N+](=O)[O-]	1
ADRB2	ligand78	WUADCCWRTIWANL-UHFFFAOYSA-N	COC1=CC=C(C=C1)C2=COC3=CC(=CC(=C3C2=O)O)O	ΔF508 CFTR activation	enhances CFTR function	unknown	unknown	COc1ccc(cc1)c1coc2cc(cc(c2c1=O)O)O	1
ADRB2	ligand801	HBOMLICNUCNMMY-XLPZGREQSA-N	CC1=CN(C(=O)NC1=O)[C@H]2C[C@@H]([C@H](O2)CO)N=[N+]=[N-]	weak CFTR corrector	enhances CFTR function	unknown	unknown	Cc1cn(c(=O)[nH]c1=O)[C@H]1C[C@@H]([C@H](O1)CO)N=[N+]=[N-]	1
ADRB2	ligand84	YKPUWZUDDOIDPM-SOFGYWHQSA-N	CC(C)/C=C/CCCCC(=O)NCC1=CC(=C(C=C1)O)OC	CFTR potentiator, increase in opening rate, decrease in closing rate	enhances CFTR function	binds to CFTR	Apical membrane & subapical compartment	CC(C)/C=C/CCCCC(=O)NCc1cc(c(cc1)O)OC	1
ANO1	ligand75	VPJJUDAXEIWYQR-UHFFFAOYSA-N	C1CCCC2SC(NC(=O)C3=CC=CC=C3Cl)=C(C(=O)N)C1=2	strong CFTR potentiator	enhances CFTR function	binds to CFTR	Apical membrane & subapical compartment	C1CCCc2sc(NC(=O)c3ccccc3Cl)c(C(=O)N)c12	1
ANXA2	ligand11	WBSMIPAMAXNXFS-UHFFFAOYSA-N	C1=CC=C(C=C1)CCCNC2=C(C=C(C=C2)[N+](=O)[O-])C(=O)O	CFTR activator	inconsistent assignment	binds to CFTR	Apical membrane & subapical compartment	c1ccc(cc1)CCCNc1c(cc(cc1)[N+](=O)[O-])C(=O)O	1
ANXA2	ligand3076	ALYNCZNDIQEVRV-UHFFFAOYSA-N	C1=CC(=CC=C1C(=O)O)N	to be classified	to be classified	to be classified	to be classified	c1cc(ccc1C(=O)O)N	1
ANXA2	ligand3077	AOJJSUZBOXZQNB-UHFFFAOYSA-N	CC1C(C(CC(O1)OC2CC(CC3=C2C(=C4C(=C3O)C(=O)C5=C(C4=O)C(=CC=C5)OC)O)(C(=O)CO)O)N)O	to be classified	to be classified	to be classified	to be classified	CC1C(C(CC(O1)OC1CC(Cc2c1c(c1c(c2O)C(=O)c2c(C1=O)c(ccc2)OC)O)(C(=O)CO)O)N)O	1
ANXA5	ligand1027	IZMYWEXQNFYSRZ-UHFFFAOYSA-N	C1C2C(C(=O)N)=C(NC(C3CCCCC3)=O)SC=2CCC1	strong CFTR potentiator	enhances CFTR function	binds to CFTR	Apical membrane & subapical compartment	C1c2c(C(=O)N)c(NC(=O)C3CCCCC3)sc2CCC1	1
ANXA5	ligand1048	JDPQWWYZTFVRDQ-UHFFFAOYSA-N	C(C1=CC=C([NH0+]([OH0-])=O)S1)1C(C(=O)OCC=C)=C(C)NC(C)=C1C(=O)OCC=C	CFTR activator	enhances CFTR function	unknown	unknown	C1(c2ccc([N+](=O)[O-])s2)C(=C(C)NC(=C1C(=O)OCC=C)C)C(=O)OCC=C	1
ANXA5	ligand1186	KORXYHAXZMUWOH-UHFFFAOYSA-N	C1C2C(C(=O)N)=C(NC(CCCCC)=O)SC=2CCC1	strong CFTR potentiator	enhances CFTR function	binds to CFTR	Apical membrane & subapical compartment	C1c2c(C(=O)N)c(NC(=O)CCCCC)sc2CCC1	1
ANXA5	ligand2003	RRIXMDDCPQUWIO-UHFFFAOYSA-N	C(C1=C(C)C=CS1)1C(C(=O)OCC=C)=C(C)NC(C)=C1C(=O)OCC=C	CFTR activator	enhances CFTR function	unknown	unknown	C1(c2c(C)ccs2)C(=C(C)NC(=C1C(=O)OCC=C)C)C(=O)OCC=C	1
ANXA5	ligand2043	RZAMWZFIYNLWRM-UHFFFAOYSA-N	C(C1=C(C)C=CS1)1C(C(=O)OCC)=C(C)NC(C)=C1C(=O)OCC	CFTR activator	enhances CFTR function	unknown	unknown	C1(c2c(C)ccs2)C(=C(C)NC(=C1C(=O)OCC)C)C(=O)OCC	1
ANXA5	ligand2246	UPQIJUPZPPSCEM-UHFFFAOYSA-N	C1=CC=C(C=C1)COC2=CC=CC=C2C3=NOC(=C3)CCl	CFTR modulators	enhances CFTR function	unknown	unknown	c1ccc(cc1)COc1ccccc1c1noc(c1)CCl	1
ANXA5	ligand3100	PPTPXEJJDHXBKP-UHFFFAOYSA-N	S1(C(=NC(=C1C=2(N=C(NCC(=O)O)SC=2))C)NC(=O)C(C)(C)C)	to be classified	to be classified	to be classified	to be classified	s1c(nc(c1c1nc(NCC(=O)O)sc1)C)NC(=O)C(C)(C)C	1
ANXA5	ligand33	DUEPRVBVGDRKAG-UHFFFAOYSA-N	CC1(CC2=C(O1)C(=CC=C2)OC(=O)NC)C	medium CFTR corrector	enhances CFTR function	unknown	unknown	CC1(Cc2c(O1)c(ccc2)OC(=O)NC)C	1
ANXA5	ligand544	DZZGIXHAFVXSKV-UHFFFAOYSA-N	CC1=C(C=CC(=C1C)S(=O)(=O)N2C=CN=C2C)OC	CFTR Corrector and Potentiator	enhances CFTR function	binds to CFTR	Apical membrane & subapical compartment	Cc1c(ccc(c1C)S(=O)(=O)n1ccnc1C)OC	1
ARF1	ligand1017	IXWZKSIVLFEQNZ-UHFFFAOYSA-N	C(C1=CC=C([NH0+](=O)[OH0-])S1)1C(C(=O)OCC2=CC=CC=C2)=C(C)NC(C)=C1C(=O)OCC1=CC=CC=C1	CFTR activator	enhances CFTR function	unknown	unknown	C1(c2ccc([N+](=O)[O-])s2)C(=C(C)NC(=C1C(=O)OCc1ccccc1)C)C(=O)OCc1ccccc1	1
ARF1	ligand3096	OJTQULAMLNBGOY-UHFFFAOYSA-N	CC(C(C)OC(=O)C)C(=O)OCC12C3CC(C(C1O)OC2CC4(C3=CCC5C4(CCC6C5(CCC(C6(C)CO)OC7C(C(C(C(O7)C(=O)O)OC8C(C(C(C(O8)CO)O)O)O)O)OC9C(C(C(CO9)O)O)O)C)C)C)(C)C.[Na+]	to be classified	to be classified	to be classified	to be classified	CC(C(C)OC(=O)C)C(=O)OCC12C3CC(C(C1O)OC2CC1(C3=CCC2C1(CCC1C2(CCC(C1(C)CO)OC1C(C(C(C(O1)C(=O)O)OC1C(C(C(C(O1)CO)O)O)O)O)OC1C(C(C(CO1)O)O)O)C)C)C)(C)C.[Na+]	1
ARF1	ligand3106	WWUPCEYMTCIFHX-UHFFFAOYSA-N	S1(C(=NC(=C1C=2(N=C(NCCO)SC=2))C)NC(=O)OC(C)(C)C)	to be classified	to be classified	to be classified	to be classified	s1c(nc(c1c1nc(NCCO)sc1)C)NC(=O)OC(C)(C)C	1
ARF1	ligand801	HBOMLICNUCNMMY-XLPZGREQSA-N	CC1=CN(C(=O)NC1=O)[C@H]2C[C@@H]([C@H](O2)CO)N=[N+]=[N-]	weak CFTR corrector	enhances CFTR function	unknown	unknown	Cc1cn(c(=O)[nH]c1=O)[C@H]1C[C@@H]([C@H](O1)CO)N=[N+]=[N-]	1
ATP2A2	ligand1728	PMYHPAQOMVOLOD-XFFZJAGNSA-N	C(/C(/[HH0])=N\O)1C(CCC=C)=NN(C)C=1OC	effective CFTR activator	enhances CFTR function	unknown	unknown	c1(/C=N\O)c(CCC=C)nn(C)c1OC	1
ATP2A2	ligand19	RFDOKDAIYRJYJJ-UHFFFAOYSA-N	CC1=CC(=C2C=C(NN2)C3=CC=CC=C3)C(=O)C=C1	CFTR modulators	enhances CFTR function	binds to CFTR	Apical membrane & subapical compartment	CC1=CC(=c2cc([nH][nH]2)c2ccccc2)C(=O)C=C1	1
ATP2A2	ligand2	VFLDPWHFBUODDF-FCXRPNKRSA-N	COC1=C(C=CC(=C1)/C=C/C(=O)CC(=O)/C=C/C2=CC(=C(C=C2)O)OC)O	CFTR corrector	likely enhances CFTR function	unknown	ER & Golgi (Translation, quality control, trafficking, PTM)	COc1c(ccc(c1)/C=C/C(=O)CC(=O)/C=C/c1cc(c(cc1)O)OC)O	1
ATP2A2	ligand2690	YFCWKIXGWIMLAM-UHFFFAOYSA-N	CC1=CC(=C2C(=CC(=NC2=C1)NC3=CC=CC=C3)C)C	CFTR corrector	enhances CFTR function	unknown	unknown	Cc1cc(c2c(cc(nc2c1)Nc1ccccc1)C)C	1
ATP2A2	ligand2934	IPGCPQVGKGPJDW-UHFFFAOYSA-N	C1=CC=C2C=C(C=CC2=C1)C3=C(C=CC4=C3C(=O)C5=CC=CC=C5C4=O)C(=O)O	CFTR corrector, pocket 1	enhances CFTR function	binds to CFTR	several	c1ccc2cc(ccc2c1)c1c(ccc2c1C(=O)c1ccccc1C2=O)C(=O)O	1
ATP2A2	ligand712	GIEHIZKCIZLXLF-UHFFFAOYSA-N	C1CN(CCN1C2=C3C=CC(=CC3=NC=C2)Cl)S(=O)(=O)C4=CC=C(C=C4)Cl	CFTR corrector	enhances CFTR function	unknown	unknown	C1CN(CCN1c1c2ccc(cc2ncc1)Cl)S(=O)(=O)c1ccc(cc1)Cl	1
ATP2A2	ligand80	XJGFWWJLMVZSIG-UHFFFAOYSA-N	C1=CC=C2C(=C1)C(=C3C=CC=CC3=N2)N	CFTR proteostasis regulator	enhances CFTR function	indirect	several	c1ccc2c(c1)c(c1ccccc1n2)N	1
CFTR	ligand1196	KQQDWFXHLGVZKX-UHFFFAOYSA-N	CC1=CC=C(C=C1)C2=CSC(=N2)NC(=O)C3=CC=C(C=C3)C(C)(C)C	CFTR corrector	enhances CFTR function	unknown	unknown	Cc1ccc(cc1)c1csc(n1)NC(=O)c1ccc(cc1)C(C)(C)C	1
CFTR	ligand13	BNRNXUUZRGQAQC-UHFFFAOYSA-N	CCCC1=NN(C2=C1NC(=NC2=O)C3=C(C=CC(=C3)S(=O)(=O)N4CCN(CC4)C)OCC)C	CFTR corrector	enhances CFTR function	indirect	ER & Golgi (Translation, quality control, trafficking, PTM)	CCCc1nn(c2c1[nH]c(nc2=O)c1c(ccc(c1)S(=O)(=O)N1CCN(CC1)C)OCC)C	1
CFTR	ligand1595	OJGDCBLYJGHCIH-UHFFFAOYSA-N	CN(CC1=CC(=CC(=C1N)Br)Br)C2CCCCC2	medium CFTR corrector	enhances CFTR function	unknown	unknown	CN(Cc1cc(cc(c1N)Br)Br)C1CCCCC1	1
CFTR	ligand1610	OMKDCTIYUUPVEG-UHFFFAOYSA-N	C1C(N(CC2=CC=CC=C21)C(=O)C3=CC(=CC=C3)OC4=CC=CC=C4)C(=O)NC5=CC=C(C=C5)Cl	CFTR corrector	enhances CFTR function	unknown	unknown	C1C(N(Cc2ccccc12)C(=O)c1cc(ccc1)Oc1ccccc1)C(=O)Nc1ccc(cc1)Cl	1
CFTR	ligand1665	PBCBXDLSTLVGDE-UHFFFAOYSA-N	C1=CC=C2C(=C1)C=CC3=C2OC(=CC3=O)C4=CC=CC=C4F	effective CFTR activator	enhances CFTR function	unknown	unknown	c1ccc2c(c1)ccc1c2oc(cc1=O)c1ccccc1F	1
CFTR	ligand1829	QIWICSQKMCMGIS-UHFFFAOYSA-N	CC1=CC2=C(C=C1)N=C(C(=C2)C#N)N3CCN(CC3)S(=O)(=O)C4=CC=C(C=C4)OC	CFTR Corrector and Potentiator	enhances CFTR function	binds to CFTR	Apical membrane & subapical compartment	Cc1cc2c(cc1)nc(c(c2)C#N)N1CCN(CC1)S(=O)(=O)c1ccc(cc1)OC	1
CFTR	ligand1941	RGZQCLTUFZUGKM-UHFFFAOYSA-N	C1=CC=C2C(=C1)C=CC3=C2OC(=CC3=O)C4=CC=CS4	effective CFTR activator	enhances CFTR function	unknown	unknown	c1ccc2c(c1)ccc1c2oc(cc1=O)c1cccs1	1
CFTR	ligand195	AYYIGRQBAFQJNP-UHFFFAOYSA-N	CC1=CC2=C(C=C1)N=C(C(=C2)C#N)NCCNC(=O)C3=CC(=C(C=C3)OC)OC	CFTR Corrector and Potentiator	enhances CFTR function	binds to CFTR	Apical membrane & subapical compartment	Cc1cc2c(cc1)nc(c(c2)C#N)NCCNC(=O)c1cc(c(cc1)OC)OC	1
CFTR	ligand20	UFSKUSARDNFIRC-UHFFFAOYSA-N	CC1=C(N=C(C=C1)NC(=O)C2(CC2)C3=CC4=C(C=C3)OC(O4)(F)F)C5=CC(=CC=C5)C(=O)O	CFTR corrector	enhances CFTR function	binds to CFTR	ER & Golgi (Translation, quality control, trafficking, PTM)	Cc1c(nc(cc1)NC(=O)C1(CC1)c1cc2c(cc1)OC(O2)(F)F)c1cc(ccc1)C(=O)O	1
CFTR	ligand2038	RYAXABNGWYEGTO-UHFFFAOYSA-N	C1=CC=C(C=C1)C2=CN=C(N2)SCC(=O)NC3=NC(=CS3)C4=CC=C(C=C4)Br	CFTR corrector	enhances CFTR function	unknown	unknown	c1ccc(cc1)c1cnc([nH]1)SCC(=O)Nc1nc(cs1)c1ccc(cc1)Br	1
CFTR	ligand21	WAEXFXRVDQXREF-UHFFFAOYSA-N	C1=CC=C(C=C1)NC(=O)CCCCCCC(=O)NO	CFTR proteostasis regulator	enhances CFTR function	indirect	several	c1ccc(cc1)NC(=O)CCCCCCC(=O)NO	1
CFTR	ligand2185	TZGJSWWPNARXQC-UHFFFAOYSA-N	CC1=CC(=C2C=C(C(=NC2=C1)NCCNC(=O)C3=CC(=CC=C3)OC)C#N)C	CFTR Corrector and Potentiator	enhances CFTR function	binds to CFTR	Apical membrane & subapical compartment	Cc1cc(c2cc(c(nc2c1)NCCNC(=O)c1cc(ccc1)OC)C#N)C	1
CFTR	ligand23	ZNNLBTZKUZBEKO-UHFFFAOYSA-N	COC1=C(C=C(C=C1)Cl)C(=O)NCCC2=CC=C(C=C2)S(=O)(=O)NC(=O)NC3CCCCC3	CFTR Blocker	inhibits CFTR function	binds to CFTR	Apical membrane & subapical compartment	COc1c(cc(cc1)Cl)C(=O)NCCc1ccc(cc1)S(=O)(=O)NC(=O)NC1CCCCC1	1
CFTR	ligand2315	VFMMPHCGEFXGIP-UHFFFAOYSA-N	C1=CC=C(C=C1)C2=CC(=O)C3=C(O2)C4=CC=CC=C4C=C3	effective CFTR activator	enhances CFTR function	unknown	unknown	c1ccc(cc1)c1cc(=O)c2c(o1)c1ccccc1cc2	1
CFTR	ligand2449	WEYXYSUHILNIFY-UHFFFAOYSA-N	CC1=CC(=C2C=C(C(=NC2=C1)NCCNC(=O)C3=CC=CS3)C#N)C	CFTR Corrector and Potentiator	enhances CFTR function	binds to CFTR	Apical membrane & subapical compartment	Cc1cc(c2cc(c(nc2c1)NCCNC(=O)c1cccs1)C#N)C	1
CFTR	ligand2659	XZMHJYWMCRQSSI-UHFFFAOYSA-N	CC1=C(SC(=N1)NC(=O)C2=CC=CC=C2)C3=CSC(=N3)NC4=CC=CC(=C4)C(=O)C	CFTR corrector	enhances CFTR function	unknown	unknown	Cc1c(sc(n1)NC(=O)c1ccccc1)c1csc(n1)Nc1cccc(c1)C(=O)C	1
CFTR	ligand2741	YQGOJNYOYNNSMM-UHFFFAOYSA-N	C1=CC=C(C(=C1)C2=C3C=C(C(=O)C(=C3OC4=C(C(=C(C=C24)Br)O)Br)Br)Br)C(=O)O.[Na+]	stimulates CFTR, inhibites it at high concentrations	inconsistent assignment	unknown	unknown	c1ccc(c(c1)c1c2cc(c(=O)c(c2oc2c(c(c(cc12)Br)O)Br)Br)Br)C(=O)O.[Na+]	1
CFTR	ligand2755	YUTIFCZVCWLLRH-UHFFFAOYSA-N	CC1=CC=CC2=C1N=C(C(=C2)C#N)NCCNC(=O)C3=CC(=C(C=C3)OC)OC	CFTR Corrector and Potentiator	enhances CFTR function	binds to CFTR	Apical membrane & subapical compartment	Cc1cccc2c1nc(c(c2)C#N)NCCNC(=O)c1cc(c(cc1)OC)OC	1
CFTR	ligand2875	AQWKVJFRGORALM-UHFFFAOYSA-N	OC1=CC=C(C)C=C1C2=NNC(C3=CC=CC=C3)=C2	CFTR chaperone and potentiator	enhances CFTR function	binds to CFTR	several	Oc1ccc(C)cc1c1n[nH]c(c2ccccc2)c1	1
CFTR	ligand2932	INVTYAOGFAGBOE-UHFFFAOYSA-N	C1=CC=C(C(=C1)N)NC(=O)C2=CC=C(C=C2)CNC(=O)OCC3=CN=CC=C3	CFTR corrector	enhances CFTR function	unknown	unknown	c1ccc(c(c1)N)NC(=O)c1ccc(cc1)CNC(=O)OCc1cnccc1	1
CFTR	ligand2942	JSMKCCIMZBFWNW-UHFFFAOYSA-N	CN1CCN(CC1)CC2=C(C=CC(=C2)NC3=C4C=C(C=CC4=[NH+]C5=C3C=CC(=C5)Cl)OC)O.[Cl-]	CFTR corrector, pocket 1	enhances CFTR function	binds to CFTR	several	CN1CCN(CC1)Cc1c(ccc(c1)Nc1c2cc(ccc2[nH+]c2c1ccc(c2)Cl)OC)O.[Cl-]	1
CFTR	ligand2943	JTDYUFSDZATMKU-UHFFFAOYSA-N	C1=CC2=C3C(=C1)C(=O)N(C(=O)C3=CC=C2)CCCCCC(=O)NO	CFTR corrector	enhances CFTR function	unknown	unknown	c1cc2c3c(c1)c(=O)n(c(=O)c3ccc2)CCCCCC(=O)NO	1
CFTR	ligand2946	KBGSVTREQRCYHG-UHFFFAOYSA-N	C2(=CC=C1C=C(C(=NC1=C2)N3CCN(CCC3)C(C4=CC=CS4)=O)C#N)C.CC	CFTR potentiator	enhances CFTR function	binds to CFTR	Apical membrane & subapical compartment	c1(ccc2cc(c(nc2c1)N1CCN(CCC1)C(=O)c1cccs1)C#N)C.CC	1
CFTR	ligand2948	KDOQEEMQPHIANX-NFBKMPQASA-N	COc1ccc2c(c1)O[C@H](C[C@H]2NC(=O)C3(CC3)c4ccc5c(c4)OC(O5)(F)F)c6ccc(c(c6)OC)OC	CFTR corrector	enhances CFTR function	unknown	unknown	COc1ccc2c(c1)O[C@H](C[C@H]2NC(=O)C1(CC1)c1ccc2c(c1)OC(O2)(F)F)c1ccc(c(c1)OC)OC	1
CFTR	ligand2949	KDOQEEMQPHIANX-REWPJTCUSA-N	COc1ccc2c(c1)O[C@@H](C[C@@H]2NC(=O)C3(CC3)c4ccc5c(c4)OC(O5)(F)F)c6ccc(c(c6)OC)OC	CFTR corrector	enhances CFTR function	unknown	unknown	COc1ccc2c(c1)O[C@@H](C[C@@H]2NC(=O)C1(CC1)c1ccc2c(c1)OC(O2)(F)F)c1ccc(c(c1)OC)OC	1
CFTR	ligand2950	KDOQEEMQPHIANX-UHFFFAOYSA-N	COc1ccc2c(c1)OC(CC2NC(=O)C3(CC3)c4ccc5c(c4)OC(O5)(F)F)c6ccc(c(c6)OC)OC	CFTR corrector	enhances CFTR function	unknown	unknown	COc1ccc2c(c1)OC(CC2NC(=O)C1(CC1)c1ccc2c(c1)OC(O2)(F)F)c1ccc(c(c1)OC)OC	1
CFTR	ligand2955	KWNVHMCTCWXXLZ-TZIWHRDSSA-N	c1cc(cc(c1)C(=O)O)[C@H]2C[C@H](c3ccc(cc3O2)OC(F)F)NC(=O)C4(CC4)c5ccc6c(c5)OC(O6)(F)F	CFTR corrector	enhances CFTR function	unknown	unknown	c1cc(cc(c1)C(=O)O)[C@H]1C[C@H](c2ccc(cc2O1)OC(F)F)NC(=O)C1(CC1)c1ccc2c(c1)OC(O2)(F)F	1
CFTR	ligand2964	LSBRKYXIZOVMPC-IFMALSPDSA-N	COc1ccc2c(c1)O[C@H](C[C@H]2NC(=O)C3(CC3)c4ccc5c(c4)OC(O5)(F)F)c6cccc(c6)C(=O)O	CFTR corrector	enhances CFTR function	unknown	unknown	COc1ccc2c(c1)O[C@H](C[C@H]2NC(=O)C1(CC1)c1ccc2c(c1)OC(O2)(F)F)c1cccc(c1)C(=O)O	1
CFTR	ligand2983	OFOBYRCVWRMUBR-CQSZACIVSA-N	CC1(C[C@H](c2ccc(c(c2O1)Cl)F)NC(=O)C3(CC3)c4ccc5c(c4)OC(O5)(F)F)C	CFTR corrector	enhances CFTR function	unknown	unknown	CC1(C[C@H](c2ccc(c(c2O1)Cl)F)NC(=O)C1(CC1)c1ccc2c(c1)OC(O2)(F)F)C	1
CFTR	ligand2989	PEZMUBLXTZBCNH-UHFFFAOYSA-N	COc1ccc2c(c1)OC(CC2NC(=O)C3(CC3)c4ccc5c(c4)OC(O5)(F)F)c6ccccc6	CFTR corrector	enhances CFTR function	unknown	unknown	COc1ccc2c(c1)OC(CC2NC(=O)C1(CC1)c1ccc2c(c1)OC(O2)(F)F)c1ccccc1	1
CFTR	ligand3	FJNFVCAHHFNREI-UHFFFAOYSA-N	CC(C1=NC2=CC=CC=C2C(=N1)OC3CCCCC3)N4CCN(CC4)S(=O)(=O)C5=CC=C(C=C5)OC	CFTR corrector	enhances CFTR function	indirect	Apical membrane & subapical compartment	CC(c1nc2ccccc2c(n1)OC1CCCCC1)N1CCN(CC1)S(=O)(=O)c1ccc(cc1)OC	1
CFTR	ligand3003	QVDYQHXNAQHIKH-TZIWHRDSSA-N	c1cc(ccc1[C@H]2C[C@H](c3ccc(cc3O2)OC(F)F)NC(=O)C4(CC4)c5ccc6c(c5)OC(O6)(F)F)C(=O)O	CFTR corrector, highly potent and efficacious	enhances CFTR function	unknown	unknown	c1cc(ccc1[C@H]1C[C@H](c2ccc(cc2O1)OC(F)F)NC(=O)C1(CC1)c1ccc2c(c1)OC(O2)(F)F)C(=O)O	1
CFTR	ligand3011	RTKIYFITIVXBLE-QEQCGCAPSA-N	C[C@H](/C=C(\C)/C=C/C(=O)NO)C(=O)C1=CC=C(C=C1)N(C)C	CFTR corrector	enhances CFTR function	unknown	unknown	C[C@H](/C=C(\C)/C=C/C(=O)NO)C(=O)c1ccc(cc1)N(C)C	1
CFTR	ligand3042	WDPIZEKLJKBSOZ-UHFFFAOYSA-N	CN(C)C1=CC=C(C=C1)C(=C2C=CC(=[N+](C)C)C=C2)C3=C4C=CC(=CC4=CC(=C3O)S(=O)(=O)[O-])S(=O)(=O)O.[Na+]	CFTR corrector, pocket 2	enhances CFTR function	binds to CFTR	several	CN(C)c1ccc(cc1)C(=C1C=CC(=[N+](C)C)C=C1)c1c2ccc(cc2cc(c1O)S(=O)(=O)[O-])S(=O)(=O)O.[Na+]	1
CFTR	ligand3052	WUYAXFIMCSEVKJ-UHFFFAOYSA-N	C12C=CC=CC=1C=CC1C(=O)C=C(C3=CC=CC(C(F)(F)F)=C3)OC2=1	effective CFTR activator	enhances CFTR function	unknown	unknown	c12ccccc1ccc1c(=O)cc(c3cccc(C(F)(F)F)c3)oc21	1
CFTR	ligand3059	XJSGHOOFABZHRF-IFMALSPDSA-N	COc1ccc2c(c1)O[C@H](C[C@H]2NC(=O)C3(CC3)c4ccc5c(c4)OC(O5)(F)F)c6ccc(cc6)C(=O)O	CFTR corrector	enhances CFTR function	unknown	unknown	COc1ccc2c(c1)O[C@H](C[C@H]2NC(=O)C1(CC1)c1ccc2c(c1)OC(O2)(F)F)c1ccc(cc1)C(=O)O	1
CFTR	ligand306	CABYWQOCCVFNHX-UHFFFAOYSA-N	C1=CC=C(C=C1)OC2=CC=C(C=C2)CNC(=O)C3=NC(=C4C=C(C(=O)C(=C4)Br)Br)NO3	CFTR inhibitor/ potentiator	enhances CFTR function	binds to CFTR	Apical membrane & subapical compartment	c1ccc(cc1)Oc1ccc(cc1)CNC(=O)c1nc(=C2C=C(C(=O)C(=C2)Br)Br)[nH]o1	1
CFTR	ligand3062	YAZWGQPBZYRJOI-UHFFFAOYSA-N	C2=C(C=C1C=C(C(=NC1=C2)N3CCN(CC3)C(C4=C(C=CC=C4)Cl)=O)C#N)OC.CC	CFTR potentiator	enhances CFTR function	binds to CFTR	Apical membrane & subapical compartment	c1c(cc2cc(c(nc2c1)N1CCN(CC1)C(=O)c1c(cccc1)Cl)C#N)OC.CC	1
CFTR	ligand3077	AOJJSUZBOXZQNB-UHFFFAOYSA-N	CC1C(C(CC(O1)OC2CC(CC3=C2C(=C4C(=C3O)C(=O)C5=C(C4=O)C(=CC=C5)OC)O)(C(=O)CO)O)N)O	to be classified	to be classified	to be classified	to be classified	CC1C(C(CC(O1)OC1CC(Cc2c1c(c1c(c2O)C(=O)c2c(C1=O)c(ccc2)OC)O)(C(=O)CO)O)N)O	1
CFTR	ligand3079	CCUBJOCYQZTYNE-UHFFFAOYSA-N	S1(C(=NC(=C1C=3(N=C(N(C2(CCCCC2))CCO)SC=3))C)NC(=O)C(C)(C)C)	to be classified	to be classified	to be classified	to be classified	s1c(nc(c1c1nc(N(C2CCCCC2)CCO)sc1)C)NC(=O)C(C)(C)C	1
CFTR	ligand3081	DZTWMQXAKJUHAQ-UHFFFAOYSA-N	S1(C(=NC(=C1C=2(N=C(NCCCC(=O)O)SC=2))C)NC(=O)C(C)(C)C)	to be classified	to be classified	to be classified	to be classified	s1c(nc(c1c1nc(NCCCC(=O)O)sc1)C)NC(=O)C(C)(C)C	1
CFTR	ligand3082	FNPXMHRZILFCKX-UHFFFAOYSA-N	CCC(=O)OCC(=O)C1(CCC2C1(CC(C3C2CCC4=CC(=O)C=CC34C)O)C)OC(=O)OCC	to be classified	to be classified	to be classified	to be classified	CCC(=O)OCC(=O)C1(CCC2C1(CC(C1C2CCC2=CC(=O)C=CC12C)O)C)OC(=O)OCC	1
CFTR	ligand3083	GHTGYZMBQPXTCQ-UHFFFAOYSA-N	CC1(CC2=C(C(O1)(C)C)SC(=C2C(=O)N)NC(=O)C3=CC=NN3)C	to be classified	to be classified	to be classified	to be classified	CC1(Cc2c(C(O1)(C)C)sc(c2C(=O)N)NC(=O)c1ccn[nH]1)C	1
CFTR	ligand3084	IAKHMKGGTNLKSZ-UHFFFAOYSA-N	CC(=O)NC1CCC2=CC(=C(C(=C2C3=CC=C(C(=O)C=C13)OC)OC)OC)OC	to be classified	to be classified	to be classified	to be classified	CC(=O)NC1CCc2cc(c(c(c2c2ccc(c(=O)cc12)OC)OC)OC)OC	1
CFTR	ligand3086	JCRJFYZSIFGDIG-UHFFFAOYSA-N	S1(C(=NC(=C1C=2(N=C(NCCO)SC=2))C)NC(=O)C(C)(C)C)	to be classified	to be classified	to be classified	to be classified	s1c(nc(c1c1nc(NCCO)sc1)C)NC(=O)C(C)(C)C	1
CFTR	ligand3087	JIMHYXZZCWVCMI-UHFFFAOYSA-N	C1=CC(=CC(=C1)N2C(=O)C(=CC3=CC=C(C=C3)C(=O)O)SC2=S)C(F)(F)F	to be classified	to be classified	to be classified	to be classified	c1cc(cc(c1)N1C(=O)C(=Cc2ccc(cc2)C(=O)O)SC1=S)C(F)(F)F	1
CFTR	ligand3090	MBMBGCFOFBJSGT-UHFFFAOYSA-N	CCC=CCC=CCC=CCC=CCC=CCC=CCCC(=O)O	to be classified	to be classified	to be classified	to be classified	CCC=CCC=CCC=CCC=CCC=CCC=CCCC(=O)O	1
CFTR	ligand3091	MJUVRTYWUMPBTR-MRXNPFEDSA-N	CC(C)(CO)C1=CC2=CC(=C(C=C2N1C[C@H](CO)O)F)NC(=O)C3(CC3)C4=CC5=C(C=C4)OC(O5)(F)F	to be classified	to be classified	to be classified	to be classified	CC(C)(CO)c1cc2cc(c(cc2n1C[C@H](CO)O)F)NC(=O)C1(CC1)c1cc2c(cc1)OC(O2)(F)F	1
CFTR	ligand3092	MJUVRTYWUMPBTR-UHFFFAOYSA-N	CC(C)(CO)C1=CC2=CC(=C(C=C2N1CC(CO)O)F)NC(=O)C3(CC3)C4=CC5=C(C=C4)OC(O5)(F)F	to be classified	to be classified	to be classified	to be classified	CC(C)(CO)c1cc2cc(c(cc2n1CC(CO)O)F)NC(=O)C1(CC1)c1cc2c(cc1)OC(O2)(F)F	1
CFTR	ligand3097	OUGLISSDQZYBGK-ZHRRBRCNSA-N	c1ccc(c(c1)[C@@H](c2cnc(s2)NC(=O)C3(CC3)c4ccc5c(c4)OCO5)N6CC[C@H](C6)O)Cl	to be classified	to be classified	to be classified	to be classified	c1ccc(c(c1)[C@@H](c1cnc(s1)NC(=O)C1(CC1)c1ccc2c(c1)OCO2)N1CC[C@H](C1)O)Cl	1
CFTR	ligand3098	PCCRSEBWEGGETI-UHFFFAOYSA-N	C1=CC=C(C=C1)C(C2=CC=CC=C2)C(=O)NC3=NC=C(S3)CC4=CC=CC=C4Cl	to be classified	to be classified	to be classified	to be classified	c1ccc(cc1)C(c1ccccc1)C(=O)Nc1ncc(s1)Cc1ccccc1Cl	1
CFTR	ligand3099	PGPPITSUVBAOTE-UHFFFAOYSA-N	S1(C(=NC(=C1C=2(N=C(NCCO)SC=2))C)NC(=O)C)	to be classified	to be classified	to be classified	to be classified	s1c(nc(c1c1nc(NCCO)sc1)C)NC(=O)C	1
CFTR	ligand3100	PPTPXEJJDHXBKP-UHFFFAOYSA-N	S1(C(=NC(=C1C=2(N=C(NCC(=O)O)SC=2))C)NC(=O)C(C)(C)C)	to be classified	to be classified	to be classified	to be classified	s1c(nc(c1c1nc(NCC(=O)O)sc1)C)NC(=O)C(C)(C)C	1
CFTR	ligand3106	WWUPCEYMTCIFHX-UHFFFAOYSA-N	S1(C(=NC(=C1C=2(N=C(NCCO)SC=2))C)NC(=O)OC(C)(C)C)	to be classified	to be classified	to be classified	to be classified	s1c(nc(c1c1nc(NCCO)sc1)C)NC(=O)OC(C)(C)C	1
CFTR	ligand3107	XGZWWMRJMWUREF-UHFFFAOYSA-N	S1(C(=NC(=C1C=2(N=C(NCCC(=O)O)SC=2))C)NC(=O)C(C)(C)C)	to be classified	to be classified	to be classified	to be classified	s1c(nc(c1c1nc(NCCC(=O)O)sc1)C)NC(=O)C(C)(C)C	1
CFTR	ligand3112	ZAAVGWLFVJKADF-UHFFFAOYSA-N	S1(C(=NC(=C1C=3(N=C(N(C2(=CC(C(=O)C)=CC=C2))CCO)SC=3))C)NC(=O)C)	to be classified	to be classified	to be classified	to be classified	s1c(nc(c1c1nc(N(c2cc(C(=O)C)ccc2)CCO)sc1)C)NC(=O)C	1
CFTR	ligand32	DHKIZPIDZINAAO-UHFFFAOYSA-N	CCOC1=CC=CC=C1NC2=NC(=CS2)C3=C(N=C(S3)NC(=O)C4=CC=CC=C4)C	CFTR corrector	enhances CFTR function	unknown	unknown	CCOc1ccccc1Nc1nc(cs1)c1c(nc(s1)NC(=O)c1ccccc1)C	1
CFTR	ligand406	CZHZLRYJEQSRDM-UHFFFAOYSA-N	C1=CC=C2C(=C1)C=CC3=C2OC(=CC3=O)C4=CC=C(C=C4)[N+](=O)[O-]	effective CFTR activator	enhances CFTR function	unknown	unknown	c1ccc2c(c1)ccc1c2oc(cc1=O)c1ccc(cc1)[N+](=O)[O-]	1
CFTR	ligand42	JIMHYXZZCWVCMI-RIYZIHGNSA-N	C1=CC(=CC(=C1)N2C(=O)/C(=C\C3=CC=C(C=C3)C(=O)O)/SC2=S)C(F)(F)F	CFTR inhibitor	inhibits CFTR function	unknown	unknown	c1cc(cc(c1)N1C(=O)/C(=C\c2ccc(cc2)C(=O)O)/SC1=S)C(F)(F)F	1
CFTR	ligand43	JIMHYXZZCWVCMI-ZSOIEALJSA-N	C1=CC(=CC(=C1)N2C(=O)/C(=C/C3=CC=C(C=C3)C(=O)O)/SC2=S)C(F)(F)F	CFTR inhibitor	inhibits CFTR function	unknown	unknown	c1cc(cc(c1)N1C(=O)/C(=C/c2ccc(cc2)C(=O)O)/SC1=S)C(F)(F)F	1
CFTR	ligand471	DLLKDLFPBARGCC-UHFFFAOYSA-N	CC1=C(SC(=N1)NC(=O)C2=CC=CC=C2)C3=CSC(=N3)NC4=CC=CC=C4OC	CFTR corrector	enhances CFTR function	unknown	unknown	Cc1c(sc(n1)NC(=O)c1ccccc1)c1csc(n1)Nc1ccccc1OC	1
CFTR	ligand58	OENHQHLEOONYIE-JLTXGRSLSA-N	CC1=C(C(CCC1)(C)C)/C=C/C(=C/C=C/C(=C/C=C/C=C(/C=C/C=C(/C=C/C2=C(CCCC2(C)C)C)\C)\C)/C)/C	weak CFTR corrector	enhances CFTR function	unknown	unknown	CC1=C(C(CCC1)(C)C)/C=C/C(=C/C=C/C(=C/C=C/C=C(/C=C/C=C(/C=C/C1=C(CCCC1(C)C)C)\C)\C)/C)/C	1
CFTR	ligand6	OHCQJHSOBUTRHG-KGGHGJDLSA-N	CC(=O)O[C@H]1[C@H]([C@@H]2[C@]([C@H](CCC2(C)C)O)([C@@]3([C@@]1(O[C@@](CC3=O)(C)C=C)C)O)C)O	CFTR activator	enhances CFTR function	unknown	unknown	CC(=O)O[C@H]1[C@H]([C@@H]2[C@]([C@H](CCC2(C)C)O)([C@@]2([C@@]1(O[C@@](CC2=O)(C)C=C)C)O)C)O	1
CFTR	ligand7	PURKAOJPTOLRMP-UHFFFAOYSA-N	CC(C)(C)C1=CC(=C(C=C1NC(=O)C2=CNC3=CC=CC=C3C2=O)O)C(C)(C)C	CFTR stimulator	enhances CFTR function	binds to CFTR	Apical membrane & subapical compartment	CC(C)(C)c1cc(c(cc1NC(=O)c1c[nH]c2ccccc2c1=O)O)C(C)(C)C	1
CFTR	ligand73	UFULAYFCSOUIOV-UHFFFAOYSA-N	C(CS)N	proteostasis regulator (targeting disabled autophagy and CK2 overactivation)	enhances CFTR function	indirect	several	C(CS)N	1
CFTR	ligand730	GLMUPSMDHQHUED-UHFFFAOYSA-N	CC1=CC=CC=C1C(=O)NC2=C(C3=C(S2)CCCC3)C(=O)N	strong CFTR potentiator	enhances CFTR function	binds to CFTR	Apical membrane & subapical compartment	Cc1ccccc1C(=O)Nc1c(c2c(s1)CCCC2)C(=O)N	1
CFTR	ligand75	VPJJUDAXEIWYQR-UHFFFAOYSA-N	C1CCCC2SC(NC(=O)C3=CC=CC=C3Cl)=C(C(=O)N)C1=2	strong CFTR potentiator	enhances CFTR function	binds to CFTR	Apical membrane & subapical compartment	C1CCCc2sc(NC(=O)c3ccccc3Cl)c(C(=O)N)c12	1
CFTR	ligand875	HRICZKVMTVXKFQ-UHFFFAOYSA-N	CCCN1C(=O)C2=CC=CC=C2N=C1C(C)N3CCN(CC3)S(=O)(=O)C4=CC=C(C=C4)Br	CFTR corrector	enhances CFTR function	unknown	unknown	CCCn1c(=O)c2ccccc2nc1C(C)N1CCN(CC1)S(=O)(=O)c1ccc(cc1)Br	1
CFTR	ligand9	KZNIFHPLKGYRTM-UHFFFAOYSA-N	C1=CC(=CC=C1C2=CC(=O)C3=C(C=C(C=C3O2)O)O)O	inconsistent assignment	inconsistent assignment	unknown	ER & Golgi (Translation, quality control, trafficking, PTM)	c1cc(ccc1c1cc(=O)c2c(cc(cc2o1)O)O)O	1
CFTR	ligand92	ABGZFAWHPVNBOG-UHFFFAOYSA-N	CC1=C(C(=C(C(=N1)C)C(=O)OC)C2=CC=C(C=C2)C(C)C)C(=O)OC	strong CFTR potentiator	enhances CFTR function	binds to CFTR	Apical membrane & subapical compartment	Cc1c(c(c(c(n1)C)C(=O)OC)c1ccc(cc1)C(C)C)C(=O)OC	1
CFTR	ligand974	IOTBHDLEPFTSHN-YUJBZOGSSA-N	CC(=O)O[C@@H]1CC2[C@@](C3[C@@]1([C@]45[C@H](O4)C(=O)OC(C5(CC3)C)C6=COC=C6)C)(C(C[C@H](C2(C)C)O)O)C	weak CFTR corrector	enhances CFTR function	unknown	unknown	CC(=O)O[C@@H]1CC2[C@@](C3[C@@]1([C@]14[C@H](O1)C(=O)OC(C4(CC3)C)c1cocc1)C)(C(C[C@H](C2(C)C)O)O)C	1
COPA	ligand1	TZBJGXHYKVUXJN-UHFFFAOYSA-N	C1=CC(=CC=C1C2=COC3=CC(=CC(=C3C2=O)O)O)O	CFTR corrector	enhances CFTR function	unknown	several	c1cc(ccc1c1coc2cc(cc(c2c1=O)O)O)O	1
COPA	ligand121	AFWKBSMFXWNGRE-ONEGZZNKSA-N	CC(=O)/C=C/C1=CC(=C(C=C1)O)OC	CFTR activator	enhances CFTR function	unknown	unknown	CC(=O)/C=C/c1cc(c(cc1)O)OC	1
COPA	ligand1557	ODFJOVXVLFUVNQ-UHFFFAOYSA-N	CC(=O)NC1=C(C=CC(=C1)[As](=O)(O)O)O	weak CFTR corrector	enhances CFTR function	unknown	unknown	CC(=O)Nc1c(ccc(c1)[As](=O)(O)O)O	1
COPA	ligand24	ZQSIJRDFPHDXIC-UHFFFAOYSA-N	C1=CC(=CC=C1C2=COC3=C(C2=O)C=CC(=C3)O)O	medium CFTR corrector	enhances CFTR function	unknown	unknown	c1cc(ccc1c1coc2c(c1=O)ccc(c2)O)O	1
COPA	ligand2504	WRQBEFIJZLEUBS-NDENLUEZSA-N	CC1=CC(=C(N1C2=CC=C(C=C2)OC)C)/C=C\3/C(=O)NC(=O)N(C3=O)CC4=CC=CO4	strong CFTR potentiator	enhances CFTR function	binds to CFTR	Apical membrane & subapical compartment	Cc1cc(c(n1c1ccc(cc1)OC)C)/C=C\1/C(=O)NC(=O)N(C1=O)Cc1ccco1	1
COPA	ligand2741	YQGOJNYOYNNSMM-UHFFFAOYSA-N	C1=CC=C(C(=C1)C2=C3C=C(C(=O)C(=C3OC4=C(C(=C(C=C24)Br)O)Br)Br)Br)C(=O)O.[Na+]	stimulates CFTR, inhibites it at high concentrations	inconsistent assignment	unknown	unknown	c1ccc(c(c1)c1c2cc(c(=O)c(c2oc2c(c(c(cc12)Br)O)Br)Br)Br)C(=O)O.[Na+]	1
COPA	ligand2817	ZJONSYFOVDKINV-UHFFFAOYSA-N	C1C(C(OC2=CC(=CC(=C21)O)O)C3=CC(=C(C(=C3)O)O)O)OC(=O)C4=C(C(=C(C=C4)O)O)O	proteostasis regulator (targeting disabled autophagy and CK2 overactivation)	enhances CFTR function	indirect	several	C1C(C(Oc2cc(cc(c12)O)O)c1cc(c(c(c1)O)O)O)OC(=O)c1c(c(c(cc1)O)O)O	1
COPA	ligand2883	BGOJJHGVMOOKAU-UHFFFAOYSA-N	C1C2=CC=CC=C2C3=C1C=C(C=C3)NC(=O)C4=C(C=CC(=C4)C(=O)O)C(=O)O	CFTR corrector, pocket 2	enhances CFTR function	binds to CFTR	several	C1c2ccccc2c2c1cc(cc2)NC(=O)c1c(ccc(c1)C(=O)O)C(=O)O	1
COPA	ligand2885	BOBBZTCRILASNM-UHFFFAOYSA-N	C12C=CC=CC=1C=CC1C(=O)C=C(C3=C(C4=CC=CC(N)=C4)C=CC=C3)OC2=1	effective CFTR activator	enhances CFTR function	unknown	unknown	c12ccccc1ccc1c(=O)cc(c3c(c4cccc(N)c4)cccc3)oc21	1
COPA	ligand2906	DXWHZJXKTHGHQF-UHFFFAOYSA-N	CCCCNC1=C2C=CC=C3C2=C(C=C1)C(=O)N(C3=O)CCCC	Weak PARP-1 inhibitor	enhances CFTR function	indirect	Nucleus (Transcription)	CCCCNc1c2cccc3c2c(cc1)c(=O)n(c3=O)CCCC	1
COPA	ligand2934	IPGCPQVGKGPJDW-UHFFFAOYSA-N	C1=CC=C2C=C(C=CC2=C1)C3=C(C=CC4=C3C(=O)C5=CC=CC=C5C4=O)C(=O)O	CFTR corrector, pocket 1	enhances CFTR function	binds to CFTR	several	c1ccc2cc(ccc2c1)c1c(ccc2c1C(=O)c1ccccc1C2=O)C(=O)O	1
COPA	ligand2939	JILWFSLORAUHMR-HNNXBMFYSA-N	CC1(C[C@@H](c2cc(ccc2O1)F)NC(=O)C3(CC3)c4ccc5c(c4)OC(O5)(F)F)C	CFTR corrector	enhances CFTR function	unknown	unknown	CC1(C[C@@H](c2cc(ccc2O1)F)NC(=O)C1(CC1)c1ccc2c(c1)OC(O2)(F)F)C	1
COPA	ligand2940	JNAHVYVRKWKWKQ-CYBMUJFWSA-N	C[C@@]1(CCCN1)C2=NC3=C(C=CC=C3N2)C(=O)N	PARP inhibitor	enhances CFTR function	indirect	Nucleus (Transcription)	C[C@@]1(CCCN1)c1nc2c(cccc2[nH]1)C(=O)N	1
COPA	ligand2949	KDOQEEMQPHIANX-REWPJTCUSA-N	COc1ccc2c(c1)O[C@@H](C[C@@H]2NC(=O)C3(CC3)c4ccc5c(c4)OC(O5)(F)F)c6ccc(c(c6)OC)OC	CFTR corrector	enhances CFTR function	unknown	unknown	COc1ccc2c(c1)O[C@@H](C[C@@H]2NC(=O)C1(CC1)c1ccc2c(c1)OC(O2)(F)F)c1ccc(c(c1)OC)OC	1
COPA	ligand2963	LPMXVESGRSUGHW-HBYQJFLCSA-N	C[C@H]1[C@@H]([C@H]([C@H]([C@@H](O1)O[C@H]2C[C@H]([C@@]3([C@@H]4[C@@H](CC[C@@]3(C2)O)[C@]5(CC[C@@H]([C@]5(C[C@H]4O)C)C6=CC(=O)OC6)O)CO)O)O)O)O	CFTR corrector	enhances CFTR function	unknown	unknown	C[C@H]1[C@@H]([C@H]([C@H]([C@@H](O1)O[C@H]1C[C@H]([C@@]2([C@@H]3[C@@H](CC[C@@]2(C1)O)[C@]1(CC[C@@H]([C@]1(C[C@H]3O)C)C1=CC(=O)OC1)O)CO)O)O)O)O	1
COPA	ligand2989	PEZMUBLXTZBCNH-UHFFFAOYSA-N	COc1ccc2c(c1)OC(CC2NC(=O)C3(CC3)c4ccc5c(c4)OC(O5)(F)F)c6ccccc6	CFTR corrector	enhances CFTR function	unknown	unknown	COc1ccc2c(c1)OC(CC2NC(=O)C1(CC1)c1ccc2c(c1)OC(O2)(F)F)c1ccccc1	1
COPA	ligand3029	UYJZZVDLGDDTCL-UHFFFAOYSA-N	CN(C)CC(=O)NC1=CC2=C(C=C1)NC(=O)C3=CC=CC=C32	PARP inhibitor	enhances CFTR function	indirect	Nucleus (Transcription)	CN(C)CC(=O)Nc1cc2c(cc1)[nH]c(=O)c1ccccc21	1
COPA	ligand3061	XQPNCZDPZRCEHB-UHFFFAOYSA-N	CCOC(=O)C1=C2C(=NC(=N1)N)CNC(=O)C3=C2C(=C(N3)Br)Br	CFTR Trafficking Corrector, PARP inhibitor	enhances CFTR function	indirect	ER & Golgi (Translation, quality control, trafficking, PTM)	CCOC(=O)c1c2c(nc(n1)N)CNC(=O)c1c2c(c([nH]1)Br)Br	1
COPA	ligand3062	YAZWGQPBZYRJOI-UHFFFAOYSA-N	C2=C(C=C1C=C(C(=NC1=C2)N3CCN(CC3)C(C4=C(C=CC=C4)Cl)=O)C#N)OC.CC	CFTR potentiator	enhances CFTR function	binds to CFTR	Apical membrane & subapical compartment	c1c(cc2cc(c(nc2c1)N1CCN(CC1)C(=O)c1c(cccc1)Cl)C#N)OC.CC	1
COPA	ligand3079	CCUBJOCYQZTYNE-UHFFFAOYSA-N	S1(C(=NC(=C1C=3(N=C(N(C2(CCCCC2))CCO)SC=3))C)NC(=O)C(C)(C)C)	to be classified	to be classified	to be classified	to be classified	s1c(nc(c1c1nc(N(C2CCCCC2)CCO)sc1)C)NC(=O)C(C)(C)C	1
COPA	ligand3088	JWENNUJIMLMAJH-UHFFFAOYSA-N	S1(C(=NC(=C1C=2(N=C(NC(=O)C=C)SC=2))C)NC(=O)C)	to be classified	to be classified	to be classified	to be classified	s1c(nc(c1c1nc(NC(=O)C=C)sc1)C)NC(=O)C	1
COPA	ligand3102	QJYUHPGRNQQGGG-UHFFFAOYSA-N	S1(C(=NC(=C1C=3(N=C(NC2(CCCCC2))SC=3))C)NC(=O)C)	to be classified	to be classified	to be classified	to be classified	s1c(nc(c1c1nc(NC2CCCCC2)sc1)C)NC(=O)C	1
COPA	ligand3108	XTWGHYUHSFTZLL-UHFFFAOYSA-N	S1(C(=NC(=C1C=3(N=C(N(C2(CCCCC2))CCO)SC=3))C)NC(=O)C)	to be classified	to be classified	to be classified	to be classified	s1c(nc(c1c1nc(N(C2CCCCC2)CCO)sc1)C)NC(=O)C	1
COPA	ligand35	FTVWIRXFELQLPI-UHFFFAOYSA-N	C1C(OC2=CC(=CC(=C2C1=O)O)O)C3=CC=C(C=C3)O	ΔF508 CFTR activation	enhances CFTR function	unknown	unknown	C1C(Oc2cc(cc(c2C1=O)O)O)c1ccc(cc1)O	1
COPA	ligand54	NPOJQCVWMSKXDN-UHFFFAOYSA-N	COC(=O)C1=C(C(=C(C(=C1Cl)Cl)C(=O)OC)Cl)Cl	strong CFTR corrector	enhances CFTR function	unknown	unknown	COC(=O)c1c(c(c(c(c1Cl)Cl)C(=O)OC)Cl)Cl	1
COPA	ligand645	FTVWIRXFELQLPI-ZDUSSCGKSA-N	C1[C@H](OC2=CC(=CC(=C2C1=O)O)O)C3=CC=C(C=C3)O	ΔF508 CFTR activation	enhances CFTR function	unknown	unknown	C1[C@H](Oc2cc(cc(c2C1=O)O)O)c1ccc(cc1)O	1
COPA	ligand69	RODXRVNMMDRFIK-UHFFFAOYSA-N	COC1=C(C=C2C(=C1)C=CC(=O)O2)O	CFTR corrector	enhances CFTR function	unknown	unknown	COc1c(cc2c(c1)ccc(=O)o2)O	1
COPA	ligand7	PURKAOJPTOLRMP-UHFFFAOYSA-N	CC(C)(C)C1=CC(=C(C=C1NC(=O)C2=CNC3=CC=CC=C3C2=O)O)C(C)(C)C	CFTR stimulator	enhances CFTR function	binds to CFTR	Apical membrane & subapical compartment	CC(C)(C)c1cc(c(cc1NC(=O)c1c[nH]c2ccccc2c1=O)O)C(C)(C)C	1
COPA	ligand75	VPJJUDAXEIWYQR-UHFFFAOYSA-N	C1CCCC2SC(NC(=O)C3=CC=CC=C3Cl)=C(C(=O)N)C1=2	strong CFTR potentiator	enhances CFTR function	binds to CFTR	Apical membrane & subapical compartment	C1CCCc2sc(NC(=O)c3ccccc3Cl)c(C(=O)N)c12	1
COPA	ligand85	ZZIALNLLNHEQPJ-UHFFFAOYSA-N	C1=CC2=C(C=C1O)OC3=C2C(=O)OC4=C3C=CC(=C4)O	ΔF508 CFTR activation	enhances CFTR function	unknown	unknown	c1cc2c(cc1O)oc1c2c(=O)oc2c1ccc(c2)O	1
COPZ1	ligand3014	SFCMPVWUVZLOFH-UHFFFAOYSA-N	COC(=O)C1=C2C(=NC(=N1)N)CNC(=O)C3=C2C(=C(N3)Br)Br	CFTR Trafficking Corrector, PARP inhibitor	enhances CFTR function	indirect	ER & Golgi (Translation, quality control, trafficking, PTM)	COC(=O)c1c2c(nc(n1)N)CNC(=O)c1c2c(c([nH]1)Br)Br	1
COPZ1	ligand3061	XQPNCZDPZRCEHB-UHFFFAOYSA-N	CCOC(=O)C1=C2C(=NC(=N1)N)CNC(=O)C3=C2C(=C(N3)Br)Br	CFTR Trafficking Corrector, PARP inhibitor	enhances CFTR function	indirect	ER & Golgi (Translation, quality control, trafficking, PTM)	CCOC(=O)c1c2c(nc(n1)N)CNC(=O)c1c2c(c([nH]1)Br)Br	1
COPZ1	ligand697	GGCJGNBVVMDYKM-UHFFFAOYSA-N	C1C2=NC(=NC=C2C3=C(C(=O)N1)NC(=C3Br)Br)N	CFTR corrector	enhances CFTR function	indirect	ER & Golgi (Translation, quality control, trafficking, PTM)	C1c2nc(ncc2c2c(C(=O)N1)[nH]c(c2Br)Br)N	1
COPZ1	ligand84	YKPUWZUDDOIDPM-SOFGYWHQSA-N	CC(C)/C=C/CCCCC(=O)NCC1=CC(=C(C=C1)O)OC	CFTR potentiator, increase in opening rate, decrease in closing rate	enhances CFTR function	binds to CFTR	Apical membrane & subapical compartment	CC(C)/C=C/CCCCC(=O)NCc1cc(c(cc1)O)OC	1
CSNK2A1	ligand1017	IXWZKSIVLFEQNZ-UHFFFAOYSA-N	C(C1=CC=C([NH0+](=O)[OH0-])S1)1C(C(=O)OCC2=CC=CC=C2)=C(C)NC(C)=C1C(=O)OCC1=CC=CC=C1	CFTR activator	enhances CFTR function	unknown	unknown	C1(c2ccc([N+](=O)[O-])s2)C(=C(C)NC(=C1C(=O)OCc1ccccc1)C)C(=O)OCc1ccccc1	1
CSNK2A1	ligand121	AFWKBSMFXWNGRE-ONEGZZNKSA-N	CC(=O)/C=C/C1=CC(=C(C=C1)O)OC	CFTR activator	enhances CFTR function	unknown	unknown	CC(=O)/C=C/c1cc(c(cc1)O)OC	1
CSNK2A1	ligand1250	LCOLXNYRAYSOSS-UHFFFAOYSA-N	CC1C2=CC(=C(C=C2CCN1S(=O)(=O)C3=CN(C(=N3)C)C)OC)OC	CFTR corrector	enhances CFTR function	unknown	unknown	CC1c2cc(c(cc2CCN1S(=O)(=O)c1cn(c(n1)C)C)OC)OC	1
CSNK2A1	ligand13	BNRNXUUZRGQAQC-UHFFFAOYSA-N	CCCC1=NN(C2=C1NC(=NC2=O)C3=C(C=CC(=C3)S(=O)(=O)N4CCN(CC4)C)OCC)C	CFTR corrector	enhances CFTR function	indirect	ER & Golgi (Translation, quality control, trafficking, PTM)	CCCc1nn(c2c1[nH]c(nc2=O)c1c(ccc(c1)S(=O)(=O)N1CCN(CC1)C)OCC)C	1
CSNK2A1	ligand1486	NKHBKSNSNVGJOE-UHFFFAOYSA-N	CC(C1=NC2=CC=CC=C2C(=N1)N3CCCCC3)N4CCN(CC4)S(=O)(=O)C5=CC=C(C=C5)Cl	CFTR corrector	enhances CFTR function	unknown	unknown	CC(c1nc2ccccc2c(n1)N1CCCCC1)N1CCN(CC1)S(=O)(=O)c1ccc(cc1)Cl	1
CSNK2A1	ligand15	FLJBLCAZPFDCPE-UHFFFAOYSA-O	C1=CC2=CC(=O)C3=C([NH+]2C=C1)C(=CC=C3)Cl	CFTR corrector	inconsistent assignment	binds to CFTR	Apical membrane & subapical compartment	C1=CC2=CC(=O)c3c([NH+]2C=C1)c(ccc3)Cl	1
CSNK2A1	ligand1528	NWCRHCHMUBHHPO-UDWIEESQSA-N	Cc1ccc(s1)c2cc(n[nH]2)C(=O)N/N=C(\C)/c3ccc(c(c3)OC)OC	CFTR activator	enhances CFTR function	unknown	unknown	Cc1ccc(s1)c1cc(n[nH]1)C(=O)N/N=C(\C)/c1ccc(c(c1)OC)OC	1
CSNK2A1	ligand1544	OBKXEAXTFZPCHS-UHFFFAOYSA-N	C1=CC=C(C=C1)CCCC(=O)O	unspecified	enhances CFTR function	binds to an interaction partner of CFTR	ER & Golgi (Translation, quality control, trafficking, PTM)	c1ccc(cc1)CCCC(=O)O	1
CSNK2A1	ligand1703	PIZNEGCCPRNJRI-UHFFFAOYSA-N	CC1=CC=C(C=C1)C2=CSC(=N2)NC3=CC(=C(C=C3OC)Cl)OC	CFTR corrector	enhances CFTR function	unknown	unknown	Cc1ccc(cc1)c1csc(n1)Nc1cc(c(cc1OC)Cl)OC	1
CSNK2A1	ligand18	REFJWTPEDVJJIY-UHFFFAOYSA-N	C1=CC(=C(C=C1C2=C(C(=O)C3=C(C=C(C=C3O2)O)O)O)O)O	CFTR activator	enhances CFTR function	unknown	unknown	c1cc(c(cc1c1c(c(=O)c2c(cc(cc2o1)O)O)O)O)O	1
CSNK2A1	ligand187	AXEGYQIJLMUXKW-UHFFFAOYSA-N	C1=CN=C(N=C1)NC2=NC(=CS2)C3=CC(=C(C=C3)O)O	CFTR corrector	enhances CFTR function	unknown	unknown	c1cnc(nc1)Nc1nc(cs1)c1cc(c(cc1)O)O	1
CSNK2A1	ligand2183	TYXAKMAAZJJHCB-XMTFNYHQSA-N	CCCCCCCCCCCCN1C[C@@H]([C@H]([C@@H]([C@H]1CO)O)O)O	CFTR corrector	enhances CFTR function	unknown	unknown	CCCCCCCCCCCCN1C[C@@H]([C@H]([C@@H]([C@H]1CO)O)O)O	1
CSNK2A1	ligand23	ZNNLBTZKUZBEKO-UHFFFAOYSA-N	COC1=C(C=C(C=C1)Cl)C(=O)NCCC2=CC=C(C=C2)S(=O)(=O)NC(=O)NC3CCCCC3	CFTR Blocker	inhibits CFTR function	binds to CFTR	Apical membrane & subapical compartment	COc1c(cc(cc1)Cl)C(=O)NCCc1ccc(cc1)S(=O)(=O)NC(=O)NC1CCCCC1	1
CSNK2A1	ligand2348	VLPIATFUUWWMKC-UHFFFAOYSA-N	CC1=C(C(=CC=C1)C)OCC(C)N	weak CFTR corrector	enhances CFTR function	unknown	unknown	Cc1c(c(ccc1)C)OCC(C)N	1
CSNK2A1	ligand2372	VQHSOMBJVWLPSR-RNEZNVSZSA-N	C([C@@H]1[C@H]([C@@H]([C@H]([C@@H](O1)OC([C@@H](CO)O)[C@@H]([C@H](CO)O)O)O)O)O)O	weak CFTR corrector	enhances CFTR function	unknown	unknown	C([C@@H]1[C@H]([C@@H]([C@H]([C@@H](O1)OC([C@@H](CO)O)[C@@H]([C@H](CO)O)O)O)O)O)O	1
CSNK2A1	ligand2560	XDROKJSWHURZGO-UHFFFAOYSA-N	C1=CC2=C(C=CO2)C3=C1C=CC(=O)O3	CFTR corrector	enhances CFTR function	unknown	unknown	c1cc2c(cco2)c2c1ccc(=O)o2	1
CSNK2A1	ligand2804	ZFXYFBGIUFBOJW-UHFFFAOYSA-N	CN1C2=C(C(=O)N(C1=O)C)NC=N2	Nonspecific phosphodiesterase inhibitor	enhances CFTR function	indirect	Apical membrane & subapical compartment	Cn1c2c(c(=O)n(c1=O)C)[nH]cn2	1
CSNK2A1	ligand2880	BAVRWDCSJSFVNJ-LDADJPATSA-N	C1=CC=C(C=C1)N/N=C/C2=CC=C(O2)C3=CC=C(C=C3)[N+](=O)[O-]	CFTR chaperone binding to NBD1	enhances CFTR function	binds to CFTR	ER & Golgi (Translation, quality control, trafficking, PTM)	c1ccc(cc1)N/N=C/c1ccc(o1)c1ccc(cc1)[N+](=O)[O-]	1
CSNK2A1	ligand2923	HEMNVSCJOZIBEQ-UHFFFAOYSA-N	C1=CNC(=C1)C(=O)C2=C(C=CC(=C2)Cl)NC(=O)CN	CFTR corrector, pocket 1	enhances CFTR function	binds to CFTR	several	c1c[nH]c(c1)C(=O)c1c(ccc(c1)Cl)NC(=O)CN	1
CSNK2A1	ligand2943	JTDYUFSDZATMKU-UHFFFAOYSA-N	C1=CC2=C3C(=C1)C(=O)N(C(=O)C3=CC=C2)CCCCCC(=O)NO	CFTR corrector	enhances CFTR function	unknown	unknown	c1cc2c3c(c1)c(=O)n(c(=O)c3ccc2)CCCCCC(=O)NO	1
CSNK2A1	ligand2948	KDOQEEMQPHIANX-NFBKMPQASA-N	COc1ccc2c(c1)O[C@H](C[C@H]2NC(=O)C3(CC3)c4ccc5c(c4)OC(O5)(F)F)c6ccc(c(c6)OC)OC	CFTR corrector	enhances CFTR function	unknown	unknown	COc1ccc2c(c1)O[C@H](C[C@H]2NC(=O)C1(CC1)c1ccc2c(c1)OC(O2)(F)F)c1ccc(c(c1)OC)OC	1
CSNK2A1	ligand2949	KDOQEEMQPHIANX-REWPJTCUSA-N	COc1ccc2c(c1)O[C@@H](C[C@@H]2NC(=O)C3(CC3)c4ccc5c(c4)OC(O5)(F)F)c6ccc(c(c6)OC)OC	CFTR corrector	enhances CFTR function	unknown	unknown	COc1ccc2c(c1)O[C@@H](C[C@@H]2NC(=O)C1(CC1)c1ccc2c(c1)OC(O2)(F)F)c1ccc(c(c1)OC)OC	1
CSNK2A1	ligand2950	KDOQEEMQPHIANX-UHFFFAOYSA-N	COc1ccc2c(c1)OC(CC2NC(=O)C3(CC3)c4ccc5c(c4)OC(O5)(F)F)c6ccc(c(c6)OC)OC	CFTR corrector	enhances CFTR function	unknown	unknown	COc1ccc2c(c1)OC(CC2NC(=O)C1(CC1)c1ccc2c(c1)OC(O2)(F)F)c1ccc(c(c1)OC)OC	1
CSNK2A1	ligand2957	KXZVPHGDSJNZRR-IFRROFPPSA-N	CC1=CC=C(NCC(N/N=C/C2=C(O)C(Br)=C(O)C(Br)=C2)=O)C=C1	CFTR inhibitor/ potentiator	inconsistent assignment	binds to CFTR	Apical membrane & subapical compartment	Cc1ccc(NCC(=O)N/N=C/c2c(O)c(Br)c(O)c(Br)c2)cc1	1
CSNK2A1	ligand2964	LSBRKYXIZOVMPC-IFMALSPDSA-N	COc1ccc2c(c1)O[C@H](C[C@H]2NC(=O)C3(CC3)c4ccc5c(c4)OC(O5)(F)F)c6cccc(c6)C(=O)O	CFTR corrector	enhances CFTR function	unknown	unknown	COc1ccc2c(c1)O[C@H](C[C@H]2NC(=O)C1(CC1)c1ccc2c(c1)OC(O2)(F)F)c1cccc(c1)C(=O)O	1
CSNK2A1	ligand2989	PEZMUBLXTZBCNH-UHFFFAOYSA-N	COc1ccc2c(c1)OC(CC2NC(=O)C3(CC3)c4ccc5c(c4)OC(O5)(F)F)c6ccccc6	CFTR corrector	enhances CFTR function	unknown	unknown	COc1ccc2c(c1)OC(CC2NC(=O)C1(CC1)c1ccc2c(c1)OC(O2)(F)F)c1ccccc1	1
CSNK2A1	ligand3029	UYJZZVDLGDDTCL-UHFFFAOYSA-N	CN(C)CC(=O)NC1=CC2=C(C=C1)NC(=O)C3=CC=CC=C32	PARP inhibitor	enhances CFTR function	indirect	Nucleus (Transcription)	CN(C)CC(=O)Nc1cc2c(cc1)[nH]c(=O)c1ccccc21	1
CSNK2A1	ligand3059	XJSGHOOFABZHRF-IFMALSPDSA-N	COc1ccc2c(c1)O[C@H](C[C@H]2NC(=O)C3(CC3)c4ccc5c(c4)OC(O5)(F)F)c6ccc(cc6)C(=O)O	CFTR corrector	enhances CFTR function	unknown	unknown	COc1ccc2c(c1)O[C@H](C[C@H]2NC(=O)C1(CC1)c1ccc2c(c1)OC(O2)(F)F)c1ccc(cc1)C(=O)O	1
CSNK2A1	ligand3069	ZIEPEWXOOMYMCQ-UHFFFAOYSA-N	C2=CC=C1C=C(C(=NC1=C2C)NCCNC(NC3=CC=CC=C3OCC)=S)C#N.CC	CFTR potentiator	enhances CFTR function	binds to CFTR	Apical membrane & subapical compartment	c1ccc2cc(c(nc2c1C)NCCNC(=S)Nc1ccccc1OCC)C#N.CC	1
CSNK2A1	ligand3076	ALYNCZNDIQEVRV-UHFFFAOYSA-N	C1=CC(=CC=C1C(=O)O)N	to be classified	to be classified	to be classified	to be classified	c1cc(ccc1C(=O)O)N	1
CSNK2A1	ligand3081	DZTWMQXAKJUHAQ-UHFFFAOYSA-N	S1(C(=NC(=C1C=2(N=C(NCCCC(=O)O)SC=2))C)NC(=O)C(C)(C)C)	to be classified	to be classified	to be classified	to be classified	s1c(nc(c1c1nc(NCCCC(=O)O)sc1)C)NC(=O)C(C)(C)C	1
CSNK2A1	ligand3083	GHTGYZMBQPXTCQ-UHFFFAOYSA-N	CC1(CC2=C(C(O1)(C)C)SC(=C2C(=O)N)NC(=O)C3=CC=NN3)C	to be classified	to be classified	to be classified	to be classified	CC1(Cc2c(C(O1)(C)C)sc(c2C(=O)N)NC(=O)c1ccn[nH]1)C	1
CSNK2A1	ligand3085	IGEOJNMYRZUKIK-IBGZPJMESA-N	C[C@H]1CC(N(C1)C2=C(C=CC(=N2)N3C=CC(=N3)OCCC4(CC4)C(F)(F)F)C(=O)NS(=O)(=O)C5=CC=CC=C5)(C)C	to be classified	to be classified	to be classified	to be classified	C[C@H]1CC(N(C1)c1c(ccc(n1)n1ccc(n1)OCCC1(CC1)C(F)(F)F)C(=O)NS(=O)(=O)c1ccccc1)(C)C	1
CSNK2A1	ligand3086	JCRJFYZSIFGDIG-UHFFFAOYSA-N	S1(C(=NC(=C1C=2(N=C(NCCO)SC=2))C)NC(=O)C(C)(C)C)	to be classified	to be classified	to be classified	to be classified	s1c(nc(c1c1nc(NCCO)sc1)C)NC(=O)C(C)(C)C	1
CSNK2A1	ligand3092	MJUVRTYWUMPBTR-UHFFFAOYSA-N	CC(C)(CO)C1=CC2=CC(=C(C=C2N1CC(CO)O)F)NC(=O)C3(CC3)C4=CC5=C(C=C4)OC(O5)(F)F	to be classified	to be classified	to be classified	to be classified	CC(C)(CO)c1cc2cc(c(cc2n1CC(CO)O)F)NC(=O)C1(CC1)c1cc2c(cc1)OC(O2)(F)F	1
CSNK2A1	ligand3093	MVRHVFSOIWFBTE-INIZCTEOSA-N	C[C@H]1CC(N(C1)C2=C(C=CC(=N2)N3C=CC(=N3)OCC(C)(C)C(F)(F)F)C(=O)NS(=O)(=O)C4=CN(N=C4C)C)(C)C	to be classified	to be classified	to be classified	to be classified	C[C@H]1CC(N(C1)c1c(ccc(n1)n1ccc(n1)OCC(C)(C)C(F)(F)F)C(=O)NS(=O)(=O)c1cn(nc1C)C)(C)C	1
CSNK2A1	ligand3096	OJTQULAMLNBGOY-UHFFFAOYSA-N	CC(C(C)OC(=O)C)C(=O)OCC12C3CC(C(C1O)OC2CC4(C3=CCC5C4(CCC6C5(CCC(C6(C)CO)OC7C(C(C(C(O7)C(=O)O)OC8C(C(C(C(O8)CO)O)O)O)O)OC9C(C(C(CO9)O)O)O)C)C)C)(C)C.[Na+]	to be classified	to be classified	to be classified	to be classified	CC(C(C)OC(=O)C)C(=O)OCC12C3CC(C(C1O)OC2CC1(C3=CCC2C1(CCC1C2(CCC(C1(C)CO)OC1C(C(C(C(O1)C(=O)O)OC1C(C(C(C(O1)CO)O)O)O)O)OC1C(C(C(CO1)O)O)O)C)C)C)(C)C.[Na+]	1
CSNK2A1	ligand3102	QJYUHPGRNQQGGG-UHFFFAOYSA-N	S1(C(=NC(=C1C=3(N=C(NC2(CCCCC2))SC=3))C)NC(=O)C)	to be classified	to be classified	to be classified	to be classified	s1c(nc(c1c1nc(NC2CCCCC2)sc1)C)NC(=O)C	1
CSNK2A1	ligand3106	WWUPCEYMTCIFHX-UHFFFAOYSA-N	S1(C(=NC(=C1C=2(N=C(NCCO)SC=2))C)NC(=O)OC(C)(C)C)	to be classified	to be classified	to be classified	to be classified	s1c(nc(c1c1nc(NCCO)sc1)C)NC(=O)OC(C)(C)C	1
CSNK2A1	ligand3107	XGZWWMRJMWUREF-UHFFFAOYSA-N	S1(C(=NC(=C1C=2(N=C(NCCC(=O)O)SC=2))C)NC(=O)C(C)(C)C)	to be classified	to be classified	to be classified	to be classified	s1c(nc(c1c1nc(NCCC(=O)O)sc1)C)NC(=O)C(C)(C)C	1
CSNK2A1	ligand41	IYRMWMYZSQPJKC-UHFFFAOYSA-N	C1=CC(=CC=C1C2=C(C(=O)C3=C(C=C(C=C3O2)O)O)O)O	influence of intracellular CFTR distribution	enhances CFTR function	indirect	ER & Golgi (Translation, quality control, trafficking, PTM)	c1cc(ccc1c1c(c(=O)c2c(cc(cc2o1)O)O)O)O	1
CSNK2A1	ligand514	DSSOOOVNLBRAPY-UHFFFAOYSA-N	CC(C)(C)C1CCC2(CC1)NC(=S)N(N2)C3=NC4=CC=CC=C4S3	CFTR corrector	enhances CFTR function	unknown	unknown	CC(C)(C)C1CCC2(CC1)NC(=S)N(N2)c1nc2ccccc2s1	1
CSNK2A1	ligand517	DTFARBHXORYQBF-ORYQWCPZSA-N	CC(C)[C@@H]1CC2=C(O1)C=CC3=C2O[C@H]4COC5=CC(=C(C=C5[C@H]4C3=O)OC)OC	weak CFTR corrector	enhances CFTR function	unknown	unknown	CC(C)[C@@H]1Cc2c(O1)ccc1c2O[C@H]2COc3cc(c(cc3[C@H]2C1=O)OC)OC	1
CSNK2A1	ligand59	OLOOJGVNMBJLLR-UHFFFAOYSA-N	CC(=CCOC1=C2C(=CC3=C1OC=C3)C=CC(=O)O2)C	CFTR corrector	enhances CFTR function	unknown	unknown	CC(=CCOc1c2c(cc3c1occ3)ccc(=O)o2)C	1
CSNK2A1	ligand6	OHCQJHSOBUTRHG-KGGHGJDLSA-N	CC(=O)O[C@H]1[C@H]([C@@H]2[C@]([C@H](CCC2(C)C)O)([C@@]3([C@@]1(O[C@@](CC3=O)(C)C=C)C)O)C)O	CFTR activator	enhances CFTR function	unknown	unknown	CC(=O)O[C@H]1[C@H]([C@@H]2[C@]([C@H](CCC2(C)C)O)([C@@]2([C@@]1(O[C@@](CC2=O)(C)C=C)C)O)C)O	1
CSNK2A1	ligand610	FMOKUKPRJSMPOI-UHFFFAOYSA-N	CC(=O)CC1CCCCN1.Cl	weak CFTR corrector	enhances CFTR function	unknown	unknown	CC(=O)CC1CCCCN1.Cl	1
CSNK2A1	ligand643	FTSCEGKYKXESFF-LXTVHRRPSA-N	CCCCCCCCCN1C[C@@H]([C@H]([C@@H]([C@H]1CO)O)O)O	CFTR corrector	enhances CFTR function	unknown	unknown	CCCCCCCCCN1C[C@@H]([C@H]([C@@H]([C@H]1CO)O)O)O	1
CSNK2A1	ligand7	PURKAOJPTOLRMP-UHFFFAOYSA-N	CC(C)(C)C1=CC(=C(C=C1NC(=O)C2=CNC3=CC=CC=C3C2=O)O)C(C)(C)C	CFTR stimulator	enhances CFTR function	binds to CFTR	Apical membrane & subapical compartment	CC(C)(C)c1cc(c(cc1NC(=O)c1c[nH]c2ccccc2c1=O)O)C(C)(C)C	1
CSNK2A1	ligand72	TZFWDZFKRBELIQ-UHFFFAOYSA-N	C1=CC2=C(C=C1Cl)NC(=O)O2	strong CFTR corrector	enhances CFTR function	unknown	unknown	c1cc2c(cc1Cl)[nH]c(=O)o2	1
CSNK2A1	ligand73	UFULAYFCSOUIOV-UHFFFAOYSA-N	C(CS)N	proteostasis regulator (targeting disabled autophagy and CK2 overactivation)	enhances CFTR function	indirect	several	C(CS)N	1
CSNK2A1	ligand80	XJGFWWJLMVZSIG-UHFFFAOYSA-N	C1=CC=C2C(=C1)C(=C3C=CC=CC3=N2)N	CFTR proteostasis regulator	enhances CFTR function	indirect	several	c1ccc2c(c1)c(c1ccccc1n2)N	1
CSNK2A1	ligand84	YKPUWZUDDOIDPM-SOFGYWHQSA-N	CC(C)/C=C/CCCCC(=O)NCC1=CC(=C(C=C1)O)OC	CFTR potentiator, increase in opening rate, decrease in closing rate	enhances CFTR function	binds to CFTR	Apical membrane & subapical compartment	CC(C)/C=C/CCCCC(=O)NCc1cc(c(cc1)O)OC	1
CSNK2A1	ligand85	ZZIALNLLNHEQPJ-UHFFFAOYSA-N	C1=CC2=C(C=C1O)OC3=C2C(=O)OC4=C3C=CC(=C4)O	ΔF508 CFTR activation	enhances CFTR function	unknown	unknown	c1cc2c(cc1O)oc1c2c(=O)oc2c1ccc(c2)O	1
CSNK2A1	ligand9	KZNIFHPLKGYRTM-UHFFFAOYSA-N	C1=CC(=CC=C1C2=CC(=O)C3=C(C=C(C=C3O2)O)O)O	inconsistent assignment	inconsistent assignment	unknown	ER & Golgi (Translation, quality control, trafficking, PTM)	c1cc(ccc1c1cc(=O)c2c(cc(cc2o1)O)O)O	1
DERL1	ligand1196	KQQDWFXHLGVZKX-UHFFFAOYSA-N	CC1=CC=C(C=C1)C2=CSC(=N2)NC(=O)C3=CC=C(C=C3)C(C)(C)C	CFTR corrector	enhances CFTR function	unknown	unknown	Cc1ccc(cc1)c1csc(n1)NC(=O)c1ccc(cc1)C(C)(C)C	1
DERL1	ligand1207	KTEXNACQROZXEV-PVLRGYAZSA-N	C/C/1=C\CC[C@@]2([C@H](O2)[C@@H]3[C@@H](CC1)C(=C)C(=O)O3)C	weak CFTR corrector	enhances CFTR function	unknown	unknown	CC1=CCC[C@@]2([C@H](O2)[C@@H]2[C@@H](CC1)C(=C)C(=O)O2)C	1
DERL1	ligand1515	NSFHBVDUKHPTKG-ATVHPVEESA-N	CC(C)C/C(=N\NC1=NC(=CS1)C2=CC=CC=C2)/C	CFTR corrector	enhances CFTR function	unknown	unknown	CC(C)C/C(=N\Nc1nc(cs1)c1ccccc1)/C	1
DERL1	ligand17	LUKBXSAWLPMMSZ-UPHRSURJSA-N	C1=CC(=CC=C1/C=C\C2=CC(=CC(=C2)O)O)O	CFTR potentiator	enhances CFTR function	unknown	Apical membrane & subapical compartment	c1cc(ccc1/C=C\c1cc(cc(c1)O)O)O	1
DERL1	ligand21	WAEXFXRVDQXREF-UHFFFAOYSA-N	C1=CC=C(C=C1)NC(=O)CCCCCCC(=O)NO	CFTR proteostasis regulator	enhances CFTR function	indirect	several	c1ccc(cc1)NC(=O)CCCCCCC(=O)NO	1
DERL1	ligand2926	HRCYEQFRHAXCRH-UHFFFAOYSA-N	CN1C2=C(C=N1)C(=NC(=N2)NC3=CC(=CC=C3)Cl)NC4=CC(=CC=C4)Cl	CFTR corrector, pocket 1	enhances CFTR function	binds to CFTR	several	Cn1c2c(cn1)c(nc(n2)Nc1cc(ccc1)Cl)Nc1cc(ccc1)Cl	1
DERL1	ligand3101	QAVVZXNUWOEKCV-UHFFFAOYSA-N	S1(C(=NC(=C1C=3(N=C(N(C2(CCCCC2))C)SC=3))C)NC(=O)C)	to be classified	to be classified	to be classified	to be classified	s1c(nc(c1c1nc(N(C2CCCCC2)C)sc1)C)NC(=O)C	1
DERL1	ligand3103	VMMNKJYKNQCTSD-UHFFFAOYSA-N	S1(C(=NC(=C1C=3(N=C(NC2(CCC(C)CC2))SC=3))C)NC(=O)C)	to be classified	to be classified	to be classified	to be classified	s1c(nc(c1c1nc(NC2CCC(C)CC2)sc1)C)NC(=O)C	1
DERL1	ligand33	DUEPRVBVGDRKAG-UHFFFAOYSA-N	CC1(CC2=C(O1)C(=CC=C2)OC(=O)NC)C	medium CFTR corrector	enhances CFTR function	unknown	unknown	CC1(Cc2c(O1)c(ccc2)OC(=O)NC)C	1
DERL1	ligand45	JZJXEPNQMCFBIS-UHFFFAOYSA-N	C=CC1=CC=C(C=C1)C2=CSC(=N2)NC3=CC=CC=C3	CFTR corrector	enhances CFTR function	binds to CFTR	ER & Golgi (Translation, quality control, trafficking, PTM)	C=Cc1ccc(cc1)c1csc(n1)Nc1ccccc1	1
DERL1	ligand47	LZCOBWKVDSSOBB-UHFFFAOYSA-N	C1=CC=C2C(=C1)C=CC3=C2OC(=CC3=O)C4=CC=NC=C4	effective CFTR activator	enhances CFTR function	unknown	unknown	c1ccc2c(c1)ccc1c2oc(cc1=O)c1ccncc1	1
DERL1	ligand644	FTVWIRXFELQLPI-CYBMUJFWSA-N	C1[C@@H](OC2=CC(=CC(=C2C1=O)O)O)C3=CC=C(C=C3)O	ΔF508 CFTR activation	enhances CFTR function	unknown	unknown	C1[C@@H](Oc2cc(cc(c2C1=O)O)O)c1ccc(cc1)O	1
DERL1	ligand668	FZHKNEWQWRWDJI-UHFFFAOYSA-N	CC1=C(N=CC=C1)NC2=NC(=CS2)C3=CC(=C(C=C3)OC)C	CFTR corrector	enhances CFTR function	unknown	unknown	Cc1c(nccc1)Nc1nc(cs1)c1cc(c(cc1)OC)C	1
GANAB	ligand1197	KRNOSIJCJVCXKU-WRWGMCAJSA-N	CCCCCCN1C[C@@H]([C@H]([C@@H]([C@H]1CO)O)O)O	CFTR corrector	enhances CFTR function	unknown	unknown	CCCCCCN1C[C@@H]([C@H]([C@@H]([C@H]1CO)O)O)O	1
GANAB	ligand2183	TYXAKMAAZJJHCB-XMTFNYHQSA-N	CCCCCCCCCCCCN1C[C@@H]([C@H]([C@@H]([C@H]1CO)O)O)O	CFTR corrector	enhances CFTR function	unknown	unknown	CCCCCCCCCCCCN1C[C@@H]([C@H]([C@@H]([C@H]1CO)O)O)O	1
GANAB	ligand4	UQRORFVVSGFNRO-UTINFBMNSA-N	CCCCN1C[C@@H]([C@H]([C@@H]([C@H]1CO)O)O)O	CFTR corrector	likely enhances CFTR function	unknown	ER & Golgi (Translation, quality control, trafficking, PTM)	CCCCN1C[C@@H]([C@H]([C@@H]([C@H]1CO)O)O)O	1
GANAB	ligand643	FTSCEGKYKXESFF-LXTVHRRPSA-N	CCCCCCCCCN1C[C@@H]([C@H]([C@@H]([C@H]1CO)O)O)O	CFTR corrector	enhances CFTR function	unknown	unknown	CCCCCCCCCN1C[C@@H]([C@H]([C@@H]([C@H]1CO)O)O)O	1
HDAC6	ligand10	OBKXEAXTFZPCHS-UHFFFAOYSA-M	C1=CC=C(C=C1)CCCC(=O)[O-]	little or no effect	likely enhances CFTR function	unknown	unknown	c1ccc(cc1)CCCC(=O)[O-]	1
HDAC6	ligand13	BNRNXUUZRGQAQC-UHFFFAOYSA-N	CCCC1=NN(C2=C1NC(=NC2=O)C3=C(C=CC(=C3)S(=O)(=O)N4CCN(CC4)C)OCC)C	CFTR corrector	enhances CFTR function	indirect	ER & Golgi (Translation, quality control, trafficking, PTM)	CCCc1nn(c2c1[nH]c(nc2=O)c1c(ccc(c1)S(=O)(=O)N1CCN(CC1)C)OCC)C	1
HDAC6	ligand1544	OBKXEAXTFZPCHS-UHFFFAOYSA-N	C1=CC=C(C=C1)CCCC(=O)O	unspecified	enhances CFTR function	binds to an interaction partner of CFTR	ER & Golgi (Translation, quality control, trafficking, PTM)	c1ccc(cc1)CCCC(=O)O	1
HDAC6	ligand2	VFLDPWHFBUODDF-FCXRPNKRSA-N	COC1=C(C=CC(=C1)/C=C/C(=O)CC(=O)/C=C/C2=CC(=C(C=C2)O)OC)O	CFTR corrector	likely enhances CFTR function	unknown	ER & Golgi (Translation, quality control, trafficking, PTM)	COc1c(ccc(c1)/C=C/C(=O)CC(=O)/C=C/c1cc(c(cc1)O)OC)O	1
HDAC6	ligand21	WAEXFXRVDQXREF-UHFFFAOYSA-N	C1=CC=C(C=C1)NC(=O)CCCCCCC(=O)NO	CFTR proteostasis regulator	enhances CFTR function	indirect	several	c1ccc(cc1)NC(=O)CCCCCCC(=O)NO	1
HDAC6	ligand2932	INVTYAOGFAGBOE-UHFFFAOYSA-N	C1=CC=C(C(=C1)N)NC(=O)C2=CC=C(C=C2)CNC(=O)OCC3=CN=CC=C3	CFTR corrector	enhances CFTR function	unknown	unknown	c1ccc(c(c1)N)NC(=O)c1ccc(cc1)CNC(=O)OCc1cnccc1	1
HDAC6	ligand2943	JTDYUFSDZATMKU-UHFFFAOYSA-N	C1=CC2=C3C(=C1)C(=O)N(C(=O)C3=CC=C2)CCCCCC(=O)NO	CFTR corrector	enhances CFTR function	unknown	unknown	c1cc2c3c(c1)c(=O)n(c(=O)c3ccc2)CCCCCC(=O)NO	1
HDAC6	ligand3011	RTKIYFITIVXBLE-QEQCGCAPSA-N	C[C@H](/C=C(\C)/C=C/C(=O)NO)C(=O)C1=CC=C(C=C1)N(C)C	CFTR corrector	enhances CFTR function	unknown	unknown	C[C@H](/C=C(\C)/C=C/C(=O)NO)C(=O)c1ccc(cc1)N(C)C	1
HDAC6	ligand3077	AOJJSUZBOXZQNB-UHFFFAOYSA-N	CC1C(C(CC(O1)OC2CC(CC3=C2C(=C4C(=C3O)C(=O)C5=C(C4=O)C(=CC=C5)OC)O)(C(=O)CO)O)N)O	to be classified	to be classified	to be classified	to be classified	CC1C(C(CC(O1)OC1CC(Cc2c1c(c1c(c2O)C(=O)c2c(C1=O)c(ccc2)OC)O)(C(=O)CO)O)N)O	1
HDAC6	ligand3084	IAKHMKGGTNLKSZ-UHFFFAOYSA-N	CC(=O)NC1CCC2=CC(=C(C(=C2C3=CC=C(C(=O)C=C13)OC)OC)OC)OC	to be classified	to be classified	to be classified	to be classified	CC(=O)NC1CCc2cc(c(c(c2c2ccc(c(=O)cc12)OC)OC)OC)OC	1
HIF1A	ligand1086	JLZAERUVCODZQO-UGOWOXHDSA-N	CC(=O)OC1CC[C@@]2(C3CC[C@@]4(C(CC[C@@]4(C3CC[C@@]2(C1)O)O)C5=CC(=O)OC5)C)C=O	medium CFTR corrector	enhances CFTR function	unknown	unknown	CC(=O)OC1CC[C@@]2(C3CC[C@@]4(C(CC[C@@]4(C3CC[C@@]2(C1)O)O)C1=CC(=O)OC1)C)C=O	1
HIF1A	ligand12	WMBWREPUVVBILR-WIYYLYMNSA-N	C1[C@H]([C@H](OC2=CC(=CC(=C21)O)O)C3=CC(=C(C(=C3)O)O)O)OC(=O)C4=CC(=C(C(=C4)O)O)O	CFTR activator	enhances CFTR function	indirect	several	C1[C@H]([C@H](Oc2cc(cc(c12)O)O)c1cc(c(c(c1)O)O)O)OC(=O)c1cc(c(c(c1)O)O)O	1
HIF1A	ligand1309	LSHVYAFMTMFKBA-TZIWHRDSSA-N	C1[C@H]([C@H](OC2=CC(=CC(=C21)O)O)C3=CC(=C(C=C3)O)O)OC(=O)C4=CC(=C(C(=C4)O)O)O	CFTR activator	enhances CFTR function	unknown	unknown	C1[C@H]([C@H](Oc2cc(cc(c12)O)O)c1cc(c(cc1)O)O)OC(=O)c1cc(c(c(c1)O)O)O	1
HIF1A	ligand2061	SCKYRAXSEDYPSA-UHFFFAOYSA-N	CC1=CC(=O)N(C(=C1)C2CCCCC2)O	CFTR proteostasis regulator	enhances CFTR function	indirect	several	Cc1cc(=O)n(c(c1)C1CCCCC1)O	1
HIF1A	ligand3077	AOJJSUZBOXZQNB-UHFFFAOYSA-N	CC1C(C(CC(O1)OC2CC(CC3=C2C(=C4C(=C3O)C(=O)C5=C(C4=O)C(=CC=C5)OC)O)(C(=O)CO)O)N)O	to be classified	to be classified	to be classified	to be classified	CC1C(C(CC(O1)OC1CC(Cc2c1c(c1c(c2O)C(=O)c2c(C1=O)c(ccc2)OC)O)(C(=O)CO)O)N)O	1
HIF1A	ligand3105	WMBWREPUVVBILR-UHFFFAOYSA-N	C1C(C(OC2=CC(=CC(=C21)O)O)C3=CC(=C(C(=C3)O)O)O)OC(=O)C4=CC(=C(C(=C4)O)O)O	to be classified	to be classified	to be classified	to be classified	C1C(C(Oc2cc(cc(c12)O)O)c1cc(c(c(c1)O)O)O)OC(=O)c1cc(c(c(c1)O)O)O	1
HIF1A	ligand3110	YPHMISFOHDHNIV-UHFFFAOYSA-N	CC1CC(C(=O)C(C1)C(CC2CC(=O)NC(=O)C2)O)C	to be classified	to be classified	to be classified	to be classified	CC1CC(C(=O)C(C1)C(CC1CC(=O)NC(=O)C1)O)C	1
HSP90AA1	ligand1186	KORXYHAXZMUWOH-UHFFFAOYSA-N	C1C2C(C(=O)N)=C(NC(CCCCC)=O)SC=2CCC1	strong CFTR potentiator	enhances CFTR function	binds to CFTR	Apical membrane & subapical compartment	C1c2c(C(=O)N)c(NC(=O)CCCCC)sc2CCC1	1
HSP90AA1	ligand1197	KRNOSIJCJVCXKU-WRWGMCAJSA-N	CCCCCCN1C[C@@H]([C@H]([C@@H]([C@H]1CO)O)O)O	CFTR corrector	enhances CFTR function	unknown	unknown	CCCCCCN1C[C@@H]([C@H]([C@@H]([C@H]1CO)O)O)O	1
HSP90AA1	ligand12	WMBWREPUVVBILR-WIYYLYMNSA-N	C1[C@H]([C@H](OC2=CC(=CC(=C21)O)O)C3=CC(=C(C(=C3)O)O)O)OC(=O)C4=CC(=C(C(=C4)O)O)O	CFTR activator	enhances CFTR function	indirect	several	C1[C@H]([C@H](Oc2cc(cc(c12)O)O)c1cc(c(c(c1)O)O)O)OC(=O)c1cc(c(c(c1)O)O)O	1
HSP90AA1	ligand130	AHLHZSCENKUUSF-UHFFFAOYSA-N	COC1=CC=CC=C1C2=COC3=C(C2=O)C=CC(=C3)O	weak CFTR corrector	enhances CFTR function	unknown	unknown	COc1ccccc1c1coc2c(c1=O)ccc(c2)O	1
HSP90AA1	ligand1309	LSHVYAFMTMFKBA-TZIWHRDSSA-N	C1[C@H]([C@H](OC2=CC(=CC(=C21)O)O)C3=CC(=C(C=C3)O)O)OC(=O)C4=CC(=C(C(=C4)O)O)O	CFTR activator	enhances CFTR function	unknown	unknown	C1[C@H]([C@H](Oc2cc(cc(c12)O)O)c1cc(c(cc1)O)O)OC(=O)c1cc(c(c(c1)O)O)O	1
HSP90AA1	ligand14	FFBDFADSZUINTG-UHFFFAOYSA-N	CCCN1C2=C(C(=O)N(C1=O)CCC)NC(=N2)C3CCCC3	CFTR activator	inconsistent assignment	unknown	unknown	CCCn1c2c(c(=O)n(c1=O)CCC)[nH]c(n2)C1CCCC1	1
HSP90AA1	ligand1812	QFBBWNBTECTMDL-UHFFFAOYSA-N	C(C1=CC=C(C)O1)1C(C(=O)OC)=C(C)NC(C)=C1C(=O)OC	CFTR activator	enhances CFTR function	unknown	unknown	C1(c2ccc(C)o2)C(=C(C)NC(=C1C(=O)OC)C)C(=O)OC	1
HSP90AA1	ligand2094	SKAIDWFZCIKFIY-XYOKQWHBSA-N	C=CCOc1ccccc1/C=C(\C#N)/c2c(c(n[nH]2)N)C#N	CFTR activator	enhances CFTR function	unknown	unknown	C=CCOc1ccccc1/C=C(\C#N)/c1c(c(n[nH]1)N)C#N	1
HSP90AA1	ligand21	WAEXFXRVDQXREF-UHFFFAOYSA-N	C1=CC=C(C=C1)NC(=O)CCCCCCC(=O)NO	CFTR proteostasis regulator	enhances CFTR function	indirect	several	c1ccc(cc1)NC(=O)CCCCCCC(=O)NO	1
HSP90AA1	ligand2183	TYXAKMAAZJJHCB-XMTFNYHQSA-N	CCCCCCCCCCCCN1C[C@@H]([C@H]([C@@H]([C@H]1CO)O)O)O	CFTR corrector	enhances CFTR function	unknown	unknown	CCCCCCCCCCCCN1C[C@@H]([C@H]([C@@H]([C@H]1CO)O)O)O	1
HSP90AA1	ligand24	ZQSIJRDFPHDXIC-UHFFFAOYSA-N	C1=CC(=CC=C1C2=COC3=C(C2=O)C=CC(=C3)O)O	medium CFTR corrector	enhances CFTR function	unknown	unknown	c1cc(ccc1c1coc2c(c1=O)ccc(c2)O)O	1
HSP90AA1	ligand2664	YAPQBXQYLJRXSA-UHFFFAOYSA-N	CN1C=NC2=C1C(=O)NC(=O)N2C	unspecified	enhances CFTR function	indirect	Apical membrane & subapical compartment	Cn1cnc2c1c(=O)[nH]c(=O)n2C	1
HSP90AA1	ligand2817	ZJONSYFOVDKINV-UHFFFAOYSA-N	C1C(C(OC2=CC(=CC(=C21)O)O)C3=CC(=C(C(=C3)O)O)O)OC(=O)C4=C(C(=C(C=C4)O)O)O	proteostasis regulator (targeting disabled autophagy and CK2 overactivation)	enhances CFTR function	indirect	several	C1C(C(Oc2cc(cc(c12)O)O)c1cc(c(c(c1)O)O)O)OC(=O)c1c(c(c(cc1)O)O)O	1
HSP90AA1	ligand2881	BAYMNCHSODLCJV-UHFFFAOYSA-N	C1=CC2=C(C=CC(=C2)S(=O)(=O)NC3=CC=C(C=C3)C(=O)O)C(=C1)N	CFTR corrector, pocket 1	enhances CFTR function	binds to CFTR	several	c1cc2c(ccc(c2)S(=O)(=O)Nc2ccc(cc2)C(=O)O)c(c1)N	1
HSP90AA1	ligand2915	FYLYSEXHKNLCOF-UHFFFAOYSA-N	C1=CC=C(C=C1)P(=O)(CCP(=O)(C2=CC=CC=C2)O)O	CFTR corrector, pocket 2	enhances CFTR function	binds to CFTR	several	c1ccc(cc1)P(=O)(CCP(=O)(c1ccccc1)O)O	1
HSP90AA1	ligand2948	KDOQEEMQPHIANX-NFBKMPQASA-N	COc1ccc2c(c1)O[C@H](C[C@H]2NC(=O)C3(CC3)c4ccc5c(c4)OC(O5)(F)F)c6ccc(c(c6)OC)OC	CFTR corrector	enhances CFTR function	unknown	unknown	COc1ccc2c(c1)O[C@H](C[C@H]2NC(=O)C1(CC1)c1ccc2c(c1)OC(O2)(F)F)c1ccc(c(c1)OC)OC	1
HSP90AA1	ligand2968	MGASRLPRYQFEOV-UHFFFAOYSA-N	C1=CC(OC)=C(OC)C=C1C1CC(C2=C(O)C=CC=C2)=NN1C1=CC=C(S(N)(=O)=O)C=C1	CFTR potentiator	enhances CFTR function	binds to CFTR	Apical membrane & subapical compartment	c1cc(OC)c(OC)cc1C1CC(=NN1c1ccc(S(=O)(=O)N)cc1)c1c(O)cccc1	1
HSP90AA1	ligand3065	YWPPDWBQKYEYCU-UHFFFAOYSA-N	C1=CC=C(OC)C(OC)=C1C1CC(C2=C(O)C=CC=C2)=NN1C1=CC=C(S(N)(=O)=O)C=C1	CFTR potentiator	enhances CFTR function	binds to CFTR	Apical membrane & subapical compartment	c1ccc(OC)c(OC)c1C1CC(=NN1c1ccc(S(=O)(=O)N)cc1)c1c(O)cccc1	1
HSP90AA1	ligand3077	AOJJSUZBOXZQNB-UHFFFAOYSA-N	CC1C(C(CC(O1)OC2CC(CC3=C2C(=C4C(=C3O)C(=O)C5=C(C4=O)C(=CC=C5)OC)O)(C(=O)CO)O)N)O	to be classified	to be classified	to be classified	to be classified	CC1C(C(CC(O1)OC1CC(Cc2c1c(c1c(c2O)C(=O)c2c(C1=O)c(ccc2)OC)O)(C(=O)CO)O)N)O	1
HSP90AA1	ligand4	UQRORFVVSGFNRO-UTINFBMNSA-N	CCCCN1C[C@@H]([C@H]([C@@H]([C@H]1CO)O)O)O	CFTR corrector	likely enhances CFTR function	unknown	ER & Golgi (Translation, quality control, trafficking, PTM)	CCCCN1C[C@@H]([C@H]([C@@H]([C@H]1CO)O)O)O	1
HSP90AA1	ligand41	IYRMWMYZSQPJKC-UHFFFAOYSA-N	C1=CC(=CC=C1C2=C(C(=O)C3=C(C=C(C=C3O2)O)O)O)O	influence of intracellular CFTR distribution	enhances CFTR function	indirect	ER & Golgi (Translation, quality control, trafficking, PTM)	c1cc(ccc1c1c(c(=O)c2c(cc(cc2o1)O)O)O)O	1
HSP90AA1	ligand47	LZCOBWKVDSSOBB-UHFFFAOYSA-N	C1=CC=C2C(=C1)C=CC3=C2OC(=CC3=O)C4=CC=NC=C4	effective CFTR activator	enhances CFTR function	unknown	unknown	c1ccc2c(c1)ccc1c2oc(cc1=O)c1ccncc1	1
HSP90AA1	ligand53	NIDUTZAIIODVCH-FHNSGPDVSA-N	CCC(C)C(C(=O)O[C@H]1[C@@H](C(C(=C)C2([C@@]1([C@@H](CC2=O)C3=COC=C3)C)O)[C@]4([C@H](CC(=O)O[C@](C4CC(=O)OC)(C)COC(=O)C)OC(=O)C)C)OC=O)OC(=O)C	weak CFTR corrector	enhances CFTR function	unknown	unknown	CCC(C)C(C(=O)O[C@H]1[C@@H](C(C(=C)C2([C@@]1([C@@H](CC2=O)c1cocc1)C)O)[C@]1([C@H](CC(=O)O[C@](C1CC(=O)OC)(C)COC(=O)C)OC(=O)C)C)OC=O)OC(=O)C	1
HSP90AA1	ligand531	DWFIBKRMQRGBJH-UHFFFAOYSA-N	C(C([HH0])=O)1C(CCC=C)=NN(C2=CC=CC=C2)C=1OC	effective CFTR activator	enhances CFTR function	unknown	unknown	c1(C=O)c(CCC=C)nn(c2ccccc2)c1OC	1
HSP90AA1	ligand544	DZZGIXHAFVXSKV-UHFFFAOYSA-N	CC1=C(C=CC(=C1C)S(=O)(=O)N2C=CN=C2C)OC	CFTR Corrector and Potentiator	enhances CFTR function	binds to CFTR	Apical membrane & subapical compartment	Cc1c(ccc(c1C)S(=O)(=O)n1ccnc1C)OC	1
HSP90AA1	ligand609	FMOKUKPRJSMPOI-QRPNPIFTSA-N	CC(=O)C[C@@H]1CCCCN1.Cl	weak CFTR corrector	enhances CFTR function	unknown	unknown	CC(=O)C[C@@H]1CCCCN1.Cl	1
HSP90AA1	ligand644	FTVWIRXFELQLPI-CYBMUJFWSA-N	C1[C@@H](OC2=CC(=CC(=C2C1=O)O)O)C3=CC=C(C=C3)O	ΔF508 CFTR activation	enhances CFTR function	unknown	unknown	C1[C@@H](Oc2cc(cc(c2C1=O)O)O)c1ccc(cc1)O	1
HSP90AA1	ligand730	GLMUPSMDHQHUED-UHFFFAOYSA-N	CC1=CC=CC=C1C(=O)NC2=C(C3=C(S2)CCCC3)C(=O)N	strong CFTR potentiator	enhances CFTR function	binds to CFTR	Apical membrane & subapical compartment	Cc1ccccc1C(=O)Nc1c(c2c(s1)CCCC2)C(=O)N	1
HSP90AA1	ligand77	WIIZWVCIJKGZOK-RKDXNWHRSA-N	C1=CC(=CC=C1[C@H]([C@@H](CO)NC(=O)C(Cl)Cl)O)[N+](=O)[O-]	strong CFTR corrector	enhances CFTR function	unknown	unknown	c1cc(ccc1[C@H]([C@@H](CO)NC(=O)C(Cl)Cl)O)[N+](=O)[O-]	1
HSP90AA1	ligand78	WUADCCWRTIWANL-UHFFFAOYSA-N	COC1=CC=C(C=C1)C2=COC3=CC(=CC(=C3C2=O)O)O	ΔF508 CFTR activation	enhances CFTR function	unknown	unknown	COc1ccc(cc1)c1coc2cc(cc(c2c1=O)O)O	1
HSP90AA1	ligand801	HBOMLICNUCNMMY-XLPZGREQSA-N	CC1=CN(C(=O)NC1=O)[C@H]2C[C@@H]([C@H](O2)CO)N=[N+]=[N-]	weak CFTR corrector	enhances CFTR function	unknown	unknown	Cc1cn(c(=O)[nH]c1=O)[C@H]1C[C@@H]([C@H](O1)CO)N=[N+]=[N-]	1
HSPA8	ligand13	BNRNXUUZRGQAQC-UHFFFAOYSA-N	CCCC1=NN(C2=C1NC(=NC2=O)C3=C(C=CC(=C3)S(=O)(=O)N4CCN(CC4)C)OCC)C	CFTR corrector	enhances CFTR function	indirect	ER & Golgi (Translation, quality control, trafficking, PTM)	CCCc1nn(c2c1[nH]c(nc2=O)c1c(ccc(c1)S(=O)(=O)N1CCN(CC1)C)OCC)C	1
HSPA8	ligand1301	LQARHQHLYDRCTA-UHFFFAOYSA-N	C(C1=CC=C(C)S1)1C(C(=O)OC)=C(C)NC(C)=C1C(=O)OC	CFTR activator	enhances CFTR function	unknown	unknown	C1(c2ccc(C)s2)C(=C(C)NC(=C1C(=O)OC)C)C(=O)OC	1
HSPA8	ligand14	FFBDFADSZUINTG-UHFFFAOYSA-N	CCCN1C2=C(C(=O)N(C1=O)CCC)NC(=N2)C3CCCC3	CFTR activator	inconsistent assignment	unknown	unknown	CCCn1c2c(c(=O)n(c1=O)CCC)[nH]c(n2)C1CCCC1	1
HSPA8	ligand2502	WRINBBKPZKSBMR-UHFFFAOYSA-N	COc1ccc(cc1)C2c3c([nH]nc3OC(=C2C#N)N)c4ccccc4	CFTR activator	enhances CFTR function	unknown	unknown	COc1ccc(cc1)C1c2c([nH]nc2OC(=C1C#N)N)c1ccccc1	1
HSPA8	ligand2645	XVZBPRMCKGPWFX-BZNPZCIMSA-N	N(CC#C)1[C@H](CO)[C@@H](O)[C@H](O)[C@@H](O)C1	CFTR corrector	enhances CFTR function	unknown	unknown	N1(CC#C)[C@H](CO)[C@@H](O)[C@H](O)[C@@H](O)C1	1
HSPA8	ligand2888	BXIUMZGBYAQASY-HFYYSOHNSA-N	N(CC(C)F)1[C@H](CO)[C@@H](O)[C@H](O)[C@@H](O)C1	Non-effective CFTR corrector	enhances CFTR function	unknown	unknown	N1(CC(C)F)[C@H](CO)[C@@H](O)[C@H](O)[C@@H](O)C1	1
HSPA8	ligand2957	KXZVPHGDSJNZRR-IFRROFPPSA-N	CC1=CC=C(NCC(N/N=C/C2=C(O)C(Br)=C(O)C(Br)=C2)=O)C=C1	CFTR inhibitor/ potentiator	inconsistent assignment	binds to CFTR	Apical membrane & subapical compartment	Cc1ccc(NCC(=O)N/N=C/c2c(O)c(Br)c(O)c(Br)c2)cc1	1
HSPA8	ligand2967	MFNQKAIAXLFNSY-UHFFFAOYSA-N	C(C1=C(SCC(=C)OC)C=CS1)1C(C(=O)OC=C)=C(C)NC(C)=C1C(=O)OCC	CFTR activator	enhances CFTR function	unknown	unknown	C1(c2c(SCC(=C)OC)ccs2)C(=C(C)NC(=C1C(=O)OCC)C)C(=O)OC=C	1
HSPA8	ligand2971	MVMMUALTIFMQMK-IFRROFPPSA-N	CC1=CC=CC(NCC(N/N=C/C2=C(O)C(Br)=C(O)C(Br)=C2)=O)=C1	CFTR inhibitor/ potentiator	inconsistent assignment	binds to CFTR	Apical membrane & subapical compartment	Cc1cccc(NCC(=O)N/N=C/c2c(O)c(Br)c(O)c(Br)c2)c1	1
HSPA8	ligand2995	PSPRNONTFBJUDQ-SCFUHWHPSA-N	O=P(O)(O)OP(=O)(O)OP(=O)(O)OC[C@H]4O[C@@H](n2cnc1c(ncnc12)NCCc3ccccc3)[C@H](O)[C@@H]4O	CFTR potentiator	enhances CFTR function	binds to CFTR	Apical membrane & subapical compartment	O=P(O)(O)OP(=O)(O)OP(=O)(O)OC[C@H]1O[C@@H](n2cnc3c(ncnc23)NCCc2ccccc2)[C@H](O)[C@@H]1O	1
HSPA8	ligand2998	PVGXJMXLVGVBKO-JNSGDMPLSA-N	N(CCC(F)C)1[C@H](CO)[C@@H](O)[C@H](O)[C@@H](O)C1	Non-effective CFTR corrector	enhances CFTR function	unknown	unknown	N1(CCC(F)C)[C@H](CO)[C@@H](O)[C@H](O)[C@@H](O)C1	1
HSPA8	ligand3014	SFCMPVWUVZLOFH-UHFFFAOYSA-N	COC(=O)C1=C2C(=NC(=N1)N)CNC(=O)C3=C2C(=C(N3)Br)Br	CFTR Trafficking Corrector, PARP inhibitor	enhances CFTR function	indirect	ER & Golgi (Translation, quality control, trafficking, PTM)	COC(=O)c1c2c(nc(n1)N)CNC(=O)c1c2c(c([nH]1)Br)Br	1
HSPA8	ligand3035	VQWYENSHOSDORF-UTINFBMNSA-N	N(CCC#C)1[C@H](CO)[C@@H](O)[C@H](O)[C@@H](O)C1	CFTR corrector	enhances CFTR function	unknown	unknown	N1(CCC#C)[C@H](CO)[C@@H](O)[C@H](O)[C@@H](O)C1	1
HSPA8	ligand3044	WEPANVRUSUCVPC-UHFFFAOYSA-N	c1ccc(cc1)C2CC(c3ccccc3O2)NC(=O)C4(CC4)c5ccc6c(c5)OC(O6)(F)F	CFTR corrector	enhances CFTR function	unknown	unknown	c1ccc(cc1)C1CC(c2ccccc2O1)NC(=O)C1(CC1)c1ccc2c(c1)OC(O2)(F)F	1
HSPA8	ligand3064	YQPMMCSWGHFWEY-UTINFBMNSA-N	N(CCC=C)1[C@H](CO)[C@@H](O)[C@H](O)[C@@H](O)C1	CFTR corrector	enhances CFTR function	unknown	unknown	N1(CCC=C)[C@H](CO)[C@@H](O)[C@H](O)[C@@H](O)C1	1
HSPA8	ligand3072	ZOZLJFXFSKTQIQ-BZNPZCIMSA-N	N(CCC(F)(F)C)1[C@H](CO)[C@@H](O)[C@H](O)[C@@H](O)C1	Non-effective CFTR corrector	enhances CFTR function	unknown	unknown	N1(CCC(F)(F)C)[C@H](CO)[C@@H](O)[C@H](O)[C@@H](O)C1	1
HSPA8	ligand3082	FNPXMHRZILFCKX-UHFFFAOYSA-N	CCC(=O)OCC(=O)C1(CCC2C1(CC(C3C2CCC4=CC(=O)C=CC34C)O)C)OC(=O)OCC	to be classified	to be classified	to be classified	to be classified	CCC(=O)OCC(=O)C1(CCC2C1(CC(C1C2CCC2=CC(=O)C=CC12C)O)C)OC(=O)OCC	1
HSPA8	ligand3086	JCRJFYZSIFGDIG-UHFFFAOYSA-N	S1(C(=NC(=C1C=2(N=C(NCCO)SC=2))C)NC(=O)C(C)(C)C)	to be classified	to be classified	to be classified	to be classified	s1c(nc(c1c1nc(NCCO)sc1)C)NC(=O)C(C)(C)C	1
HSPA8	ligand3093	MVRHVFSOIWFBTE-INIZCTEOSA-N	C[C@H]1CC(N(C1)C2=C(C=CC(=N2)N3C=CC(=N3)OCC(C)(C)C(F)(F)F)C(=O)NS(=O)(=O)C4=CN(N=C4C)C)(C)C	to be classified	to be classified	to be classified	to be classified	C[C@H]1CC(N(C1)c1c(ccc(n1)n1ccc(n1)OCC(C)(C)C(F)(F)F)C(=O)NS(=O)(=O)c1cn(nc1C)C)(C)C	1
HSPA8	ligand3100	PPTPXEJJDHXBKP-UHFFFAOYSA-N	S1(C(=NC(=C1C=2(N=C(NCC(=O)O)SC=2))C)NC(=O)C(C)(C)C)	to be classified	to be classified	to be classified	to be classified	s1c(nc(c1c1nc(NCC(=O)O)sc1)C)NC(=O)C(C)(C)C	1
HSPA8	ligand3105	WMBWREPUVVBILR-UHFFFAOYSA-N	C1C(C(OC2=CC(=CC(=C21)O)O)C3=CC(=C(C(=C3)O)O)O)OC(=O)C4=CC(=C(C(=C4)O)O)O	to be classified	to be classified	to be classified	to be classified	C1C(C(Oc2cc(cc(c12)O)O)c1cc(c(c(c1)O)O)O)OC(=O)c1cc(c(c(c1)O)O)O	1
HSPA8	ligand3107	XGZWWMRJMWUREF-UHFFFAOYSA-N	S1(C(=NC(=C1C=2(N=C(NCCC(=O)O)SC=2))C)NC(=O)C(C)(C)C)	to be classified	to be classified	to be classified	to be classified	s1c(nc(c1c1nc(NCCC(=O)O)sc1)C)NC(=O)C(C)(C)C	1
HSPA8	ligand402	CYRRBQKCXWDLQE-UHFFFAOYSA-N	C(C1=CC(C2=CC=CC=C2)=CS1)1C(C(=O)OCC=C)=C(C)NC(C)=C1C(=O)OCC=C	CFTR activator	enhances CFTR function	unknown	unknown	C1(c2cc(c3ccccc3)cs2)C(=C(C)NC(=C1C(=O)OCC=C)C)C(=O)OCC=C	1
HSPA8	ligand42	JIMHYXZZCWVCMI-RIYZIHGNSA-N	C1=CC(=CC(=C1)N2C(=O)/C(=C\C3=CC=C(C=C3)C(=O)O)/SC2=S)C(F)(F)F	CFTR inhibitor	inhibits CFTR function	unknown	unknown	c1cc(cc(c1)N1C(=O)/C(=C\c2ccc(cc2)C(=O)O)/SC1=S)C(F)(F)F	1
HSPA8	ligand517	DTFARBHXORYQBF-ORYQWCPZSA-N	CC(C)[C@@H]1CC2=C(O1)C=CC3=C2O[C@H]4COC5=CC(=C(C=C5[C@H]4C3=O)OC)OC	weak CFTR corrector	enhances CFTR function	unknown	unknown	CC(C)[C@@H]1Cc2c(O1)ccc1c2O[C@H]2COc3cc(c(cc3[C@H]2C1=O)OC)OC	1
HSPA8	ligand538	DYAYBCFQSRNPME-UHFFFAOYSA-N	C(C1=CC=C([NH0+]([OH0-])=O)S1)1C(C(=O)OC)=C(C)NC(C)=C1C(=O)OC	CFTR activator	enhances CFTR function	unknown	unknown	C1(c2ccc([N+](=O)[O-])s2)C(=C(C)NC(=C1C(=O)OC)C)C(=O)OC	1
HSPA8	ligand697	GGCJGNBVVMDYKM-UHFFFAOYSA-N	C1C2=NC(=NC=C2C3=C(C(=O)N1)NC(=C3Br)Br)N	CFTR corrector	enhances CFTR function	indirect	ER & Golgi (Translation, quality control, trafficking, PTM)	C1c2nc(ncc2c2c(C(=O)N1)[nH]c(c2Br)Br)N	1
HSPB1	ligand18	REFJWTPEDVJJIY-UHFFFAOYSA-N	C1=CC(=C(C=C1C2=C(C(=O)C3=C(C=C(C=C3O2)O)O)O)O)O	CFTR activator	enhances CFTR function	unknown	unknown	c1cc(c(cc1c1c(c(=O)c2c(cc(cc2o1)O)O)O)O)O	1
HSPB1	ligand2912	FGXWKSZFVQUSTL-UHFFFAOYSA-N	C1CN(CCC1N2C3=C(C=C(C=C3)Cl)NC2=O)CCCN4C5=CC=CC=C5NC4=O	CFTR corrector, pocket 2	enhances CFTR function	binds to CFTR	several	C1CN(CCC1n1c2c(cc(cc2)Cl)[nH]c1=O)CCCn1c2ccccc2[nH]c1=O	1
HSPB1	ligand3096	OJTQULAMLNBGOY-UHFFFAOYSA-N	CC(C(C)OC(=O)C)C(=O)OCC12C3CC(C(C1O)OC2CC4(C3=CCC5C4(CCC6C5(CCC(C6(C)CO)OC7C(C(C(C(O7)C(=O)O)OC8C(C(C(C(O8)CO)O)O)O)O)OC9C(C(C(CO9)O)O)O)C)C)C)(C)C.[Na+]	to be classified	to be classified	to be classified	to be classified	CC(C(C)OC(=O)C)C(=O)OCC12C3CC(C(C1O)OC2CC1(C3=CCC2C1(CCC1C2(CCC(C1(C)CO)OC1C(C(C(C(O1)C(=O)O)OC1C(C(C(C(O1)CO)O)O)O)O)OC1C(C(C(CO1)O)O)O)C)C)C)(C)C.[Na+]	1
HSPB1	ligand41	IYRMWMYZSQPJKC-UHFFFAOYSA-N	C1=CC(=CC=C1C2=C(C(=O)C3=C(C=C(C=C3O2)O)O)O)O	influence of intracellular CFTR distribution	enhances CFTR function	indirect	ER & Golgi (Translation, quality control, trafficking, PTM)	c1cc(ccc1c1c(c(=O)c2c(cc(cc2o1)O)O)O)O	1
HSPB1	ligand45	JZJXEPNQMCFBIS-UHFFFAOYSA-N	C=CC1=CC=C(C=C1)C2=CSC(=N2)NC3=CC=CC=C3	CFTR corrector	enhances CFTR function	binds to CFTR	ER & Golgi (Translation, quality control, trafficking, PTM)	C=Cc1ccc(cc1)c1csc(n1)Nc1ccccc1	1
HSPB1	ligand517	DTFARBHXORYQBF-ORYQWCPZSA-N	CC(C)[C@@H]1CC2=C(O1)C=CC3=C2O[C@H]4COC5=CC(=C(C=C5[C@H]4C3=O)OC)OC	weak CFTR corrector	enhances CFTR function	unknown	unknown	CC(C)[C@@H]1Cc2c(O1)ccc1c2O[C@H]2COc3cc(c(cc3[C@H]2C1=O)OC)OC	1
HSPBP1	ligand1665	PBCBXDLSTLVGDE-UHFFFAOYSA-N	C1=CC=C2C(=C1)C=CC3=C2OC(=CC3=O)C4=CC=CC=C4F	effective CFTR activator	enhances CFTR function	unknown	unknown	c1ccc2c(c1)ccc1c2oc(cc1=O)c1ccccc1F	1
HSPBP1	ligand1941	RGZQCLTUFZUGKM-UHFFFAOYSA-N	C1=CC=C2C(=C1)C=CC3=C2OC(=CC3=O)C4=CC=CS4	effective CFTR activator	enhances CFTR function	unknown	unknown	c1ccc2c(c1)ccc1c2oc(cc1=O)c1cccs1	1
HSPBP1	ligand2315	VFMMPHCGEFXGIP-UHFFFAOYSA-N	C1=CC=C(C=C1)C2=CC(=O)C3=C(O2)C4=CC=CC=C4C=C3	effective CFTR activator	enhances CFTR function	unknown	unknown	c1ccc(cc1)c1cc(=O)c2c(o1)c1ccccc1cc2	1
HSPBP1	ligand2890	BZRSNJXOHYRQSB-UHFFFAOYSA-N	C1=CC=C2C(=C1)C3=CC=CC=C3C2(C4=CC=C(C=C4)Cl)SCC(C(=O)O)N	CFTR corrector, pocket 2	enhances CFTR function	binds to CFTR	several	c1ccc2c(c1)c1ccccc1C2(c1ccc(cc1)Cl)SCC(C(=O)O)N	1
HSPBP1	ligand2897	CZHKNJDXPPNMFV-UHFFFAOYSA-N	CC1=CC=C(C=C1)S(=O)(=O)NC2=CC=CC=C2C(=O)C3=CC(=C(C=C3)C)C	CFTR corrector, pocket 2	enhances CFTR function	binds to CFTR	several	Cc1ccc(cc1)S(=O)(=O)Nc1ccccc1C(=O)c1cc(c(cc1)C)C	1
HSPBP1	ligand2953	KOSYICZFSFHGCD-UHFFFAOYSA-N	C(C1=C(C)C=CS1)1C(C(=O)OC2=CC=CC=C2)=C(C)NC(C)=C1C(=O)OCC	CFTR activator	enhances CFTR function	unknown	unknown	C1(c2c(C)ccs2)C(=C(C)NC(=C1C(=O)OCC)C)C(=O)Oc1ccccc1	1
HSPBP1	ligand3052	WUYAXFIMCSEVKJ-UHFFFAOYSA-N	C12C=CC=CC=1C=CC1C(=O)C=C(C3=CC=CC(C(F)(F)F)=C3)OC2=1	effective CFTR activator	enhances CFTR function	unknown	unknown	c12ccccc1ccc1c(=O)cc(c3cccc(C(F)(F)F)c3)oc21	1
HSPBP1	ligand3106	WWUPCEYMTCIFHX-UHFFFAOYSA-N	S1(C(=NC(=C1C=2(N=C(NCCO)SC=2))C)NC(=O)OC(C)(C)C)	to be classified	to be classified	to be classified	to be classified	s1c(nc(c1c1nc(NCCO)sc1)C)NC(=O)OC(C)(C)C	1
KCNN4	ligand105	ADFCQWZHKCXPAJ-LBPRGKRZSA-N	C1[C@@H](COC2=C1C=CC(=C2)O)C3=CC=C(C=C3)O	potent ΔF508 CFTR activation	enhances CFTR function	unknown	unknown	C1[C@@H](COc2c1ccc(c2)O)c1ccc(cc1)O	1
KCNN4	ligand106	ADFCQWZHKCXPAJ-UHFFFAOYSA-N	C1C(COC2=C1C=CC(=C2)O)C3=CC=C(C=C3)O	potent ΔF508 CFTR activation	enhances CFTR function	unknown	unknown	C1C(COc2c1ccc(c2)O)c1ccc(cc1)O	1
KCNN4	ligand1829	QIWICSQKMCMGIS-UHFFFAOYSA-N	CC1=CC2=C(C=C1)N=C(C(=C2)C#N)N3CCN(CC3)S(=O)(=O)C4=CC=C(C=C4)OC	CFTR Corrector and Potentiator	enhances CFTR function	binds to CFTR	Apical membrane & subapical compartment	Cc1cc2c(cc1)nc(c(c2)C#N)N1CCN(CC1)S(=O)(=O)c1ccc(cc1)OC	1
KCNN4	ligand2578	XGPBRZDOJDLKOT-NXIDYTHLSA-N	C/C=C(/C)\C(=O)O[C@H]1[C@H](C2=C(C=CC3=C2OC(=O)C=C3)OC1(C)C)OC(=O)C	CFTR corrector	enhances CFTR function	unknown	unknown	C/C=C(/C)\C(=O)O[C@H]1[C@H](c2c(ccc3c2oc(=O)cc3)OC1(C)C)OC(=O)C	1
KCNN4	ligand2940	JNAHVYVRKWKWKQ-CYBMUJFWSA-N	C[C@@]1(CCCN1)C2=NC3=C(C=CC=C3N2)C(=O)N	PARP inhibitor	enhances CFTR function	indirect	Nucleus (Transcription)	C[C@@]1(CCCN1)c1nc2c(cccc2[nH]1)C(=O)N	1
KCNN4	ligand2998	PVGXJMXLVGVBKO-JNSGDMPLSA-N	N(CCC(F)C)1[C@H](CO)[C@@H](O)[C@H](O)[C@@H](O)C1	Non-effective CFTR corrector	enhances CFTR function	unknown	unknown	N1(CCC(F)C)[C@H](CO)[C@@H](O)[C@H](O)[C@@H](O)C1	1
KCNN4	ligand3017	SLHLHESUSCADMP-UHFFFAOYSA-N	C1C(C)CC(Br)C2NC3C(=O)CCCC=3C1=2	strong CFTR potentiator	enhances CFTR function	binds to CFTR	Apical membrane & subapical compartment	C1C(C)CC(Br)c2[nH]c3C(=O)CCCc3c12	1
KCNN4	ligand3072	ZOZLJFXFSKTQIQ-BZNPZCIMSA-N	N(CCC(F)(F)C)1[C@H](CO)[C@@H](O)[C@H](O)[C@@H](O)C1	Non-effective CFTR corrector	enhances CFTR function	unknown	unknown	N1(CCC(F)(F)C)[C@H](CO)[C@@H](O)[C@H](O)[C@@H](O)C1	1
KCNN4	ligand789	HADVYIYJLZSYGH-BZNPZCIMSA-N	N(CC=C)1[C@H](CO)[C@@H](O)[C@H](O)[C@@H](O)C1	CFTR corrector	enhances CFTR function	unknown	unknown	N1(CC=C)[C@H](CO)[C@@H](O)[C@H](O)[C@@H](O)C1	1
KCNN4	ligand9	KZNIFHPLKGYRTM-UHFFFAOYSA-N	C1=CC(=CC=C1C2=CC(=O)C3=C(C=C(C=C3O2)O)O)O	inconsistent assignment	inconsistent assignment	unknown	ER & Golgi (Translation, quality control, trafficking, PTM)	c1cc(ccc1c1cc(=O)c2c(cc(cc2o1)O)O)O	1
KLF5	ligand2963	LPMXVESGRSUGHW-HBYQJFLCSA-N	C[C@H]1[C@@H]([C@H]([C@H]([C@@H](O1)O[C@H]2C[C@H]([C@@]3([C@@H]4[C@@H](CC[C@@]3(C2)O)[C@]5(CC[C@@H]([C@]5(C[C@H]4O)C)C6=CC(=O)OC6)O)CO)O)O)O)O	CFTR corrector	enhances CFTR function	unknown	unknown	C[C@H]1[C@@H]([C@H]([C@H]([C@@H](O1)O[C@H]1C[C@H]([C@@]2([C@@H]3[C@@H](CC[C@@]2(C1)O)[C@]1(CC[C@@H]([C@]1(C[C@H]3O)C)C1=CC(=O)OC1)O)CO)O)O)O)O	1
NFE2L2	ligand1	TZBJGXHYKVUXJN-UHFFFAOYSA-N	C1=CC(=CC=C1C2=COC3=CC(=CC(=C3C2=O)O)O)O	CFTR corrector	enhances CFTR function	unknown	several	c1cc(ccc1c1coc2cc(cc(c2c1=O)O)O)O	1
NFE2L2	ligand121	AFWKBSMFXWNGRE-ONEGZZNKSA-N	CC(=O)/C=C/C1=CC(=C(C=C1)O)OC	CFTR activator	enhances CFTR function	unknown	unknown	CC(=O)/C=C/c1cc(c(cc1)O)OC	1
NFE2L2	ligand17	LUKBXSAWLPMMSZ-UPHRSURJSA-N	C1=CC(=CC=C1/C=C\C2=CC(=CC(=C2)O)O)O	CFTR potentiator	enhances CFTR function	unknown	Apical membrane & subapical compartment	c1cc(ccc1/C=C\c1cc(cc(c1)O)O)O	1
NFE2L2	ligand18	REFJWTPEDVJJIY-UHFFFAOYSA-N	C1=CC(=C(C=C1C2=C(C(=O)C3=C(C=C(C=C3O2)O)O)O)O)O	CFTR activator	enhances CFTR function	unknown	unknown	c1cc(c(cc1c1c(c(=O)c2c(cc(cc2o1)O)O)O)O)O	1
NFE2L2	ligand2	VFLDPWHFBUODDF-FCXRPNKRSA-N	COC1=C(C=CC(=C1)/C=C/C(=O)CC(=O)/C=C/C2=CC(=C(C=C2)O)OC)O	CFTR corrector	likely enhances CFTR function	unknown	ER & Golgi (Translation, quality control, trafficking, PTM)	COc1c(ccc(c1)/C=C/C(=O)CC(=O)/C=C/c1cc(c(cc1)O)OC)O	1
NFE2L2	ligand24	ZQSIJRDFPHDXIC-UHFFFAOYSA-N	C1=CC(=CC=C1C2=COC3=C(C2=O)C=CC(=C3)O)O	medium CFTR corrector	enhances CFTR function	unknown	unknown	c1cc(ccc1c1coc2c(c1=O)ccc(c2)O)O	1
NFE2L2	ligand35	FTVWIRXFELQLPI-UHFFFAOYSA-N	C1C(OC2=CC(=CC(=C2C1=O)O)O)C3=CC=C(C=C3)O	ΔF508 CFTR activation	enhances CFTR function	unknown	unknown	C1C(Oc2cc(cc(c2C1=O)O)O)c1ccc(cc1)O	1
NFE2L2	ligand41	IYRMWMYZSQPJKC-UHFFFAOYSA-N	C1=CC(=CC=C1C2=C(C(=O)C3=C(C=C(C=C3O2)O)O)O)O	influence of intracellular CFTR distribution	enhances CFTR function	indirect	ER & Golgi (Translation, quality control, trafficking, PTM)	c1cc(ccc1c1c(c(=O)c2c(cc(cc2o1)O)O)O)O	1
NFE2L2	ligand5	LUKBXSAWLPMMSZ-OWOJBTEDSA-N	C1=CC(=CC=C1/C=C/C2=CC(=CC(=C2)O)O)O	CFTR corrector	enhances CFTR function	unknown	Apical membrane & subapical compartment	c1cc(ccc1/C=C/c1cc(cc(c1)O)O)O	1
NFE2L2	ligand644	FTVWIRXFELQLPI-CYBMUJFWSA-N	C1[C@@H](OC2=CC(=CC(=C2C1=O)O)O)C3=CC=C(C=C3)O	ΔF508 CFTR activation	enhances CFTR function	unknown	unknown	C1[C@@H](Oc2cc(cc(c2C1=O)O)O)c1ccc(cc1)O	1
NFE2L2	ligand645	FTVWIRXFELQLPI-ZDUSSCGKSA-N	C1[C@H](OC2=CC(=CC(=C2C1=O)O)O)C3=CC=C(C=C3)O	ΔF508 CFTR activation	enhances CFTR function	unknown	unknown	C1[C@H](Oc2cc(cc(c2C1=O)O)O)c1ccc(cc1)O	1
NFE2L2	ligand78	WUADCCWRTIWANL-UHFFFAOYSA-N	COC1=CC=C(C=C1)C2=COC3=CC(=CC(=C3C2=O)O)O	ΔF508 CFTR activation	enhances CFTR function	unknown	unknown	COc1ccc(cc1)c1coc2cc(cc(c2c1=O)O)O	1
NFKB1	ligand2	VFLDPWHFBUODDF-FCXRPNKRSA-N	COC1=C(C=CC(=C1)/C=C/C(=O)CC(=O)/C=C/C2=CC(=C(C=C2)O)OC)O	CFTR corrector	likely enhances CFTR function	unknown	ER & Golgi (Translation, quality control, trafficking, PTM)	COc1c(ccc(c1)/C=C/C(=O)CC(=O)/C=C/c1cc(c(cc1)O)OC)O	1
NFKB1	ligand2560	XDROKJSWHURZGO-UHFFFAOYSA-N	C1=CC2=C(C=CO2)C3=C1C=CC(=O)O3	CFTR corrector	enhances CFTR function	unknown	unknown	c1cc2c(cco2)c2c1ccc(=O)o2	1
NR2F2	ligand3110	YPHMISFOHDHNIV-UHFFFAOYSA-N	CC1CC(C(=O)C(C1)C(CC2CC(=O)NC(=O)C2)O)C	to be classified	to be classified	to be classified	to be classified	CC1CC(C(=O)C(C1)C(CC1CC(=O)NC(=O)C1)O)C	1
NR2F2	ligand517	DTFARBHXORYQBF-ORYQWCPZSA-N	CC(C)[C@@H]1CC2=C(O1)C=CC3=C2O[C@H]4COC5=CC(=C(C=C5[C@H]4C3=O)OC)OC	weak CFTR corrector	enhances CFTR function	unknown	unknown	CC(C)[C@@H]1Cc2c(O1)ccc1c2O[C@H]2COc3cc(c(cc3[C@H]2C1=O)OC)OC	1
NR2F2	ligand8	RDOBOPJBMQURAT-UHFFFAOYSA-N	CC1=C(SC(=N1)NC(=O)C2=CC=CC=C2)C3=CSC(=N3)NC4=C(C=CC(=C4)Cl)OC	CFTR corrector	enhances CFTR function	indirect	Apical membrane & subapical compartment	Cc1c(sc(n1)NC(=O)c1ccccc1)c1csc(n1)Nc1c(ccc(c1)Cl)OC	1
NR3C1	ligand1	TZBJGXHYKVUXJN-UHFFFAOYSA-N	C1=CC(=CC=C1C2=COC3=CC(=CC(=C3C2=O)O)O)O	CFTR corrector	enhances CFTR function	unknown	several	c1cc(ccc1c1coc2cc(cc(c2c1=O)O)O)O	1
NR3C1	ligand1207	KTEXNACQROZXEV-PVLRGYAZSA-N	C/C/1=C\CC[C@@]2([C@H](O2)[C@@H]3[C@@H](CC1)C(=C)C(=O)O3)C	weak CFTR corrector	enhances CFTR function	unknown	unknown	CC1=CCC[C@@]2([C@H](O2)[C@@H]2[C@@H](CC1)C(=C)C(=O)O2)C	1
NR3C1	ligand121	AFWKBSMFXWNGRE-ONEGZZNKSA-N	CC(=O)/C=C/C1=CC(=C(C=C1)O)OC	CFTR activator	enhances CFTR function	unknown	unknown	CC(=O)/C=C/c1cc(c(cc1)O)OC	1
NR3C1	ligand1296	LPLVUJXQOOQHMX-QWBHMCJMSA-N	C[C@]12CC[C@](C[C@H]1C3=CC(=O)[C@@H]4[C@]5(CC[C@@H](C([C@@H]5CC[C@]4([C@@]3(CC2)C)C)(C)C)O[C@@H]6[C@@H]([C@H]([C@@H]([C@H](O6)C(=O)O)O)O)O[C@H]7[C@@H]([C@H]([C@@H]([C@H](O7)C(=O)O)O)O)O)C)(C)C(=O)O	strong CFTR corrector	enhances CFTR function	unknown	unknown	C[C@]12CC[C@](C[C@H]1C1=CC(=O)[C@@H]3[C@]4(CC[C@@H](C([C@@H]4CC[C@]3([C@@]1(CC2)C)C)(C)C)O[C@@H]1[C@@H]([C@H]([C@@H]([C@H](O1)C(=O)O)O)O)O[C@H]1[C@@H]([C@H]([C@@H]([C@H](O1)C(=O)O)O)O)O)C)(C)C(=O)O	1
NR3C1	ligand13	BNRNXUUZRGQAQC-UHFFFAOYSA-N	CCCC1=NN(C2=C1NC(=NC2=O)C3=C(C=CC(=C3)S(=O)(=O)N4CCN(CC4)C)OCC)C	CFTR corrector	enhances CFTR function	indirect	ER & Golgi (Translation, quality control, trafficking, PTM)	CCCc1nn(c2c1[nH]c(nc2=O)c1c(ccc(c1)S(=O)(=O)N1CCN(CC1)C)OCC)C	1
NR3C1	ligand1313	LTMHDMANZUZIPE-PUGKRICDSA-N	C[C@@H]1[C@H]([C@H](C[C@@H](O1)O[C@@H]2[C@H](O[C@H](C[C@@H]2O)O[C@@H]3[C@H](O[C@H](C[C@@H]3O)O[C@H]4CC[C@]5([C@@H](C4)CC[C@@H]6[C@@H]5C[C@H]([C@]7([C@@]6(CC[C@@H]7C8=CC(=O)OC8)O)C)O)C)C)C)O)O	CFTR corrector	enhances CFTR function	unknown	unknown	C[C@@H]1[C@H]([C@H](C[C@@H](O1)O[C@@H]1[C@H](O[C@H](C[C@@H]1O)O[C@@H]1[C@H](O[C@H](C[C@@H]1O)O[C@H]1CC[C@]2([C@@H](C1)CC[C@@H]1[C@@H]2C[C@H]([C@]2([C@@]1(CC[C@@H]2C1=CC(=O)OC1)O)C)O)C)C)C)O)O	1
NR3C1	ligand1595	OJGDCBLYJGHCIH-UHFFFAOYSA-N	CN(CC1=CC(=CC(=C1N)Br)Br)C2CCCCC2	medium CFTR corrector	enhances CFTR function	unknown	unknown	CN(Cc1cc(cc(c1N)Br)Br)C1CCCCC1	1
NR3C1	ligand16	JWZZKOKVBUJMES-UHFFFAOYSA-N	CC(C)NCC(C1=CC(=C(C=C1)O)O)O	stimulates Cl- conductance as agonist of β2 adrenergic receptor	enhances CFTR function	indirect	Apical membrane & subapical compartment	CC(C)NCC(c1cc(c(cc1)O)O)O	1
NR3C1	ligand17	LUKBXSAWLPMMSZ-UPHRSURJSA-N	C1=CC(=CC=C1/C=C\C2=CC(=CC(=C2)O)O)O	CFTR potentiator	enhances CFTR function	unknown	Apical membrane & subapical compartment	c1cc(ccc1/C=C\c1cc(cc(c1)O)O)O	1
NR3C1	ligand2061	SCKYRAXSEDYPSA-UHFFFAOYSA-N	CC1=CC(=O)N(C(=C1)C2CCCCC2)O	CFTR proteostasis regulator	enhances CFTR function	indirect	several	Cc1cc(=O)n(c(c1)C1CCCCC1)O	1
NR3C1	ligand2131	SSMIFVHARFVINF-UHFFFAOYSA-N	C1=CC2=C(C=CC3=C2C(=C1)C(=O)NC3=O)N	PARP-1 inhibitor	enhances CFTR function	indirect	Nucleus (Transcription)	c1cc2c(ccc3c2c(c1)c(=O)[nH]c3=O)N	1
NR3C1	ligand23	ZNNLBTZKUZBEKO-UHFFFAOYSA-N	COC1=C(C=C(C=C1)Cl)C(=O)NCCC2=CC=C(C=C2)S(=O)(=O)NC(=O)NC3CCCCC3	CFTR Blocker	inhibits CFTR function	binds to CFTR	Apical membrane & subapical compartment	COc1c(cc(cc1)Cl)C(=O)NCCc1ccc(cc1)S(=O)(=O)NC(=O)NC1CCCCC1	1
NR3C1	ligand2315	VFMMPHCGEFXGIP-UHFFFAOYSA-N	C1=CC=C(C=C1)C2=CC(=O)C3=C(O2)C4=CC=CC=C4C=C3	effective CFTR activator	enhances CFTR function	unknown	unknown	c1ccc(cc1)c1cc(=O)c2c(o1)c1ccccc1cc2	1
NR3C1	ligand2348	VLPIATFUUWWMKC-UHFFFAOYSA-N	CC1=C(C(=CC=C1)C)OCC(C)N	weak CFTR corrector	enhances CFTR function	unknown	unknown	Cc1c(c(ccc1)C)OCC(C)N	1
NR3C1	ligand27	AUYYCJSJGJYCDS-LBPRGKRZSA-N	C1=CC(=C(C=C1OC2=C(C=C(C=C2I)C[C@@H](C(=O)O)N)I)I)O	medium CFTR corrector	enhances CFTR function	unknown	unknown	c1cc(c(cc1Oc1c(cc(cc1I)C[C@@H](C(=O)O)N)I)I)O	1
NR3C1	ligand2804	ZFXYFBGIUFBOJW-UHFFFAOYSA-N	CN1C2=C(C(=O)N(C1=O)C)NC=N2	Nonspecific phosphodiesterase inhibitor	enhances CFTR function	indirect	Apical membrane & subapical compartment	Cn1c2c(c(=O)n(c1=O)C)[nH]cn2	1
NR3C1	ligand2904	DKDSDCUGRXTFJJ-UHFFFAOYSA-N	C12C=CC=CC=1C=CC1C(=O)C=C(C3=C(C4=CC=CC=C4)C=CC=C3)OC2=1	effective CFTR activator	enhances CFTR function	unknown	unknown	c12ccccc1ccc1c(=O)cc(c3c(c4ccccc4)cccc3)oc21	1
NR3C1	ligand2912	FGXWKSZFVQUSTL-UHFFFAOYSA-N	C1CN(CCC1N2C3=C(C=C(C=C3)Cl)NC2=O)CCCN4C5=CC=CC=C5NC4=O	CFTR corrector, pocket 2	enhances CFTR function	binds to CFTR	several	C1CN(CCC1n1c2c(cc(cc2)Cl)[nH]c1=O)CCCn1c2ccccc2[nH]c1=O	1
NR3C1	ligand2932	INVTYAOGFAGBOE-UHFFFAOYSA-N	C1=CC=C(C(=C1)N)NC(=O)C2=CC=C(C=C2)CNC(=O)OCC3=CN=CC=C3	CFTR corrector	enhances CFTR function	unknown	unknown	c1ccc(c(c1)N)NC(=O)c1ccc(cc1)CNC(=O)OCc1cnccc1	1
NR3C1	ligand2948	KDOQEEMQPHIANX-NFBKMPQASA-N	COc1ccc2c(c1)O[C@H](C[C@H]2NC(=O)C3(CC3)c4ccc5c(c4)OC(O5)(F)F)c6ccc(c(c6)OC)OC	CFTR corrector	enhances CFTR function	unknown	unknown	COc1ccc2c(c1)O[C@H](C[C@H]2NC(=O)C1(CC1)c1ccc2c(c1)OC(O2)(F)F)c1ccc(c(c1)OC)OC	1
NR3C1	ligand2949	KDOQEEMQPHIANX-REWPJTCUSA-N	COc1ccc2c(c1)O[C@@H](C[C@@H]2NC(=O)C3(CC3)c4ccc5c(c4)OC(O5)(F)F)c6ccc(c(c6)OC)OC	CFTR corrector	enhances CFTR function	unknown	unknown	COc1ccc2c(c1)O[C@@H](C[C@@H]2NC(=O)C1(CC1)c1ccc2c(c1)OC(O2)(F)F)c1ccc(c(c1)OC)OC	1
NR3C1	ligand2950	KDOQEEMQPHIANX-UHFFFAOYSA-N	COc1ccc2c(c1)OC(CC2NC(=O)C3(CC3)c4ccc5c(c4)OC(O5)(F)F)c6ccc(c(c6)OC)OC	CFTR corrector	enhances CFTR function	unknown	unknown	COc1ccc2c(c1)OC(CC2NC(=O)C1(CC1)c1ccc2c(c1)OC(O2)(F)F)c1ccc(c(c1)OC)OC	1
NR3C1	ligand2963	LPMXVESGRSUGHW-HBYQJFLCSA-N	C[C@H]1[C@@H]([C@H]([C@H]([C@@H](O1)O[C@H]2C[C@H]([C@@]3([C@@H]4[C@@H](CC[C@@]3(C2)O)[C@]5(CC[C@@H]([C@]5(C[C@H]4O)C)C6=CC(=O)OC6)O)CO)O)O)O)O	CFTR corrector	enhances CFTR function	unknown	unknown	C[C@H]1[C@@H]([C@H]([C@H]([C@@H](O1)O[C@H]1C[C@H]([C@@]2([C@@H]3[C@@H](CC[C@@]2(C1)O)[C@]1(CC[C@@H]([C@]1(C[C@H]3O)C)C1=CC(=O)OC1)O)CO)O)O)O)O	1
NR3C1	ligand2964	LSBRKYXIZOVMPC-IFMALSPDSA-N	COc1ccc2c(c1)O[C@H](C[C@H]2NC(=O)C3(CC3)c4ccc5c(c4)OC(O5)(F)F)c6cccc(c6)C(=O)O	CFTR corrector	enhances CFTR function	unknown	unknown	COc1ccc2c(c1)O[C@H](C[C@H]2NC(=O)C1(CC1)c1ccc2c(c1)OC(O2)(F)F)c1cccc(c1)C(=O)O	1
NR3C1	ligand2989	PEZMUBLXTZBCNH-UHFFFAOYSA-N	COc1ccc2c(c1)OC(CC2NC(=O)C3(CC3)c4ccc5c(c4)OC(O5)(F)F)c6ccccc6	CFTR corrector	enhances CFTR function	unknown	unknown	COc1ccc2c(c1)OC(CC2NC(=O)C1(CC1)c1ccc2c(c1)OC(O2)(F)F)c1ccccc1	1
NR3C1	ligand3011	RTKIYFITIVXBLE-QEQCGCAPSA-N	C[C@H](/C=C(\C)/C=C/C(=O)NO)C(=O)C1=CC=C(C=C1)N(C)C	CFTR corrector	enhances CFTR function	unknown	unknown	C[C@H](/C=C(\C)/C=C/C(=O)NO)C(=O)c1ccc(cc1)N(C)C	1
NR3C1	ligand3040	WDJUZGPOPHTGOT-XUDUSOBPSA-N	C[C@@H]1[C@H]([C@H](C[C@@H](O1)O[C@@H]2[C@H](O[C@H](C[C@@H]2O)O[C@@H]3[C@H](O[C@H](C[C@@H]3O)O[C@H]4CC[C@]5([C@@H](C4)CC[C@@H]6[C@@H]5CC[C@]7([C@@]6(CC[C@@H]7C8=CC(=O)OC8)O)C)C)C)C)O)O	CFTR corrector	enhances CFTR function	unknown	unknown	C[C@@H]1[C@H]([C@H](C[C@@H](O1)O[C@@H]1[C@H](O[C@H](C[C@@H]1O)O[C@@H]1[C@H](O[C@H](C[C@@H]1O)O[C@H]1CC[C@]2([C@@H](C1)CC[C@@H]1[C@@H]2CC[C@]2([C@@]1(CC[C@@H]2C1=CC(=O)OC1)O)C)C)C)C)O)O	1
NR3C1	ligand3059	XJSGHOOFABZHRF-IFMALSPDSA-N	COc1ccc2c(c1)O[C@H](C[C@H]2NC(=O)C3(CC3)c4ccc5c(c4)OC(O5)(F)F)c6ccc(cc6)C(=O)O	CFTR corrector	enhances CFTR function	unknown	unknown	COc1ccc2c(c1)O[C@H](C[C@H]2NC(=O)C1(CC1)c1ccc2c(c1)OC(O2)(F)F)c1ccc(cc1)C(=O)O	1
NR3C1	ligand3077	AOJJSUZBOXZQNB-UHFFFAOYSA-N	CC1C(C(CC(O1)OC2CC(CC3=C2C(=C4C(=C3O)C(=O)C5=C(C4=O)C(=CC=C5)OC)O)(C(=O)CO)O)N)O	to be classified	to be classified	to be classified	to be classified	CC1C(C(CC(O1)OC1CC(Cc2c1c(c1c(c2O)C(=O)c2c(C1=O)c(ccc2)OC)O)(C(=O)CO)O)N)O	1
NR3C1	ligand3084	IAKHMKGGTNLKSZ-UHFFFAOYSA-N	CC(=O)NC1CCC2=CC(=C(C(=C2C3=CC=C(C(=O)C=C13)OC)OC)OC)OC	to be classified	to be classified	to be classified	to be classified	CC(=O)NC1CCc2cc(c(c(c2c2ccc(c(=O)cc12)OC)OC)OC)OC	1
NR3C1	ligand3110	YPHMISFOHDHNIV-UHFFFAOYSA-N	CC1CC(C(=O)C(C1)C(CC2CC(=O)NC(=O)C2)O)C	to be classified	to be classified	to be classified	to be classified	CC1CC(C(=O)C(C1)C(CC1CC(=O)NC(=O)C1)O)C	1
NR3C1	ligand36	HEFNNWSXXWATRW-UHFFFAOYSA-N	CC(C)CC1=CC=C(C=C1)C(C)C(=O)O	CFTR corrector	enhances CFTR function	indirect	several	CC(C)Cc1ccc(cc1)C(C)C(=O)O	1
NR3C1	ligand44	JUVIOZPCNVVQFO-HBGVWJBISA-N	CC(=C)[C@H]1CC2=C(O1)C=CC3=C2O[C@@H]4COC5=CC(=C(C=C5[C@@H]4C3=O)OC)OC	weak CFTR corrector	enhances CFTR function	unknown	unknown	CC(=C)[C@H]1Cc2c(O1)ccc1c2O[C@@H]2COc3cc(c(cc3[C@@H]2C1=O)OC)OC	1
NR3C1	ligand47	LZCOBWKVDSSOBB-UHFFFAOYSA-N	C1=CC=C2C(=C1)C=CC3=C2OC(=CC3=O)C4=CC=NC=C4	effective CFTR activator	enhances CFTR function	unknown	unknown	c1ccc2c(c1)ccc1c2oc(cc1=O)c1ccncc1	1
NR3C1	ligand5	LUKBXSAWLPMMSZ-OWOJBTEDSA-N	C1=CC(=CC=C1/C=C/C2=CC(=CC(=C2)O)O)O	CFTR corrector	enhances CFTR function	unknown	Apical membrane & subapical compartment	c1cc(ccc1/C=C/c1cc(cc(c1)O)O)O	1
NR3C1	ligand58	OENHQHLEOONYIE-JLTXGRSLSA-N	CC1=C(C(CCC1)(C)C)/C=C/C(=C/C=C/C(=C/C=C/C=C(/C=C/C=C(/C=C/C2=C(CCCC2(C)C)C)\C)\C)/C)/C	weak CFTR corrector	enhances CFTR function	unknown	unknown	CC1=C(C(CCC1)(C)C)/C=C/C(=C/C=C/C(=C/C=C/C=C(/C=C/C=C(/C=C/C1=C(CCCC1(C)C)C)\C)\C)/C)/C	1
NR3C1	ligand65	QGXBDMJGAMFCBF-LUJOEAJASA-N	C[C@]12CC[C@@H](C[C@@H]1CC[C@@H]3[C@@H]2CC[C@]4([C@H]3CCC4=O)C)O	weak CFTR corrector	enhances CFTR function	unknown	unknown	C[C@]12CC[C@@H](C[C@@H]1CC[C@@H]1[C@@H]2CC[C@]2([C@H]1CCC2=O)C)O	1
NR3C1	ligand72	TZFWDZFKRBELIQ-UHFFFAOYSA-N	C1=CC2=C(C=C1Cl)NC(=O)O2	strong CFTR corrector	enhances CFTR function	unknown	unknown	c1cc2c(cc1Cl)[nH]c(=O)o2	1
NR3C1	ligand77	WIIZWVCIJKGZOK-RKDXNWHRSA-N	C1=CC(=CC=C1[C@H]([C@@H](CO)NC(=O)C(Cl)Cl)O)[N+](=O)[O-]	strong CFTR corrector	enhances CFTR function	unknown	unknown	c1cc(ccc1[C@H]([C@@H](CO)NC(=O)C(Cl)Cl)O)[N+](=O)[O-]	1
NR3C1	ligand78	WUADCCWRTIWANL-UHFFFAOYSA-N	COC1=CC=C(C=C1)C2=COC3=CC(=CC(=C3C2=O)O)O	ΔF508 CFTR activation	enhances CFTR function	unknown	unknown	COc1ccc(cc1)c1coc2cc(cc(c2c1=O)O)O	1
NR3C1	ligand801	HBOMLICNUCNMMY-XLPZGREQSA-N	CC1=CN(C(=O)NC1=O)[C@H]2C[C@@H]([C@H](O2)CO)N=[N+]=[N-]	weak CFTR corrector	enhances CFTR function	unknown	unknown	Cc1cn(c(=O)[nH]c1=O)[C@H]1C[C@@H]([C@H](O1)CO)N=[N+]=[N-]	1
NR3C1	ligand84	YKPUWZUDDOIDPM-SOFGYWHQSA-N	CC(C)/C=C/CCCCC(=O)NCC1=CC(=C(C=C1)O)OC	CFTR potentiator, increase in opening rate, decrease in closing rate	enhances CFTR function	binds to CFTR	Apical membrane & subapical compartment	CC(C)/C=C/CCCCC(=O)NCc1cc(c(cc1)O)OC	1
PDE4D	ligand13	BNRNXUUZRGQAQC-UHFFFAOYSA-N	CCCC1=NN(C2=C1NC(=NC2=O)C3=C(C=CC(=C3)S(=O)(=O)N4CCN(CC4)C)OCC)C	CFTR corrector	enhances CFTR function	indirect	ER & Golgi (Translation, quality control, trafficking, PTM)	CCCc1nn(c2c1[nH]c(nc2=O)c1c(ccc(c1)S(=O)(=O)N1CCN(CC1)C)OCC)C	1
PDE4D	ligand17	LUKBXSAWLPMMSZ-UPHRSURJSA-N	C1=CC(=CC=C1/C=C\C2=CC(=CC(=C2)O)O)O	CFTR potentiator	enhances CFTR function	unknown	Apical membrane & subapical compartment	c1cc(ccc1/C=C\c1cc(cc(c1)O)O)O	1
PDE4D	ligand2	VFLDPWHFBUODDF-FCXRPNKRSA-N	COC1=C(C=CC(=C1)/C=C/C(=O)CC(=O)/C=C/C2=CC(=C(C=C2)O)OC)O	CFTR corrector	likely enhances CFTR function	unknown	ER & Golgi (Translation, quality control, trafficking, PTM)	COc1c(ccc(c1)/C=C/C(=O)CC(=O)/C=C/c1cc(c(cc1)O)OC)O	1
PDE4D	ligand2804	ZFXYFBGIUFBOJW-UHFFFAOYSA-N	CN1C2=C(C(=O)N(C1=O)C)NC=N2	Nonspecific phosphodiesterase inhibitor	enhances CFTR function	indirect	Apical membrane & subapical compartment	Cn1c2c(c(=O)n(c1=O)C)[nH]cn2	1
PDE4D	ligand5	LUKBXSAWLPMMSZ-OWOJBTEDSA-N	C1=CC(=CC=C1/C=C/C2=CC(=CC(=C2)O)O)O	CFTR corrector	enhances CFTR function	unknown	Apical membrane & subapical compartment	c1cc(ccc1/C=C/c1cc(cc(c1)O)O)O	1
PP2A	ligand1296	LPLVUJXQOOQHMX-QWBHMCJMSA-N	C[C@]12CC[C@](C[C@H]1C3=CC(=O)[C@@H]4[C@]5(CC[C@@H](C([C@@H]5CC[C@]4([C@@]3(CC2)C)C)(C)C)O[C@@H]6[C@@H]([C@H]([C@@H]([C@H](O6)C(=O)O)O)O)O[C@H]7[C@@H]([C@H]([C@@H]([C@H](O7)C(=O)O)O)O)O)C)(C)C(=O)O	strong CFTR corrector	enhances CFTR function	unknown	unknown	C[C@]12CC[C@](C[C@H]1C1=CC(=O)[C@@H]3[C@]4(CC[C@@H](C([C@@H]4CC[C@]3([C@@]1(CC2)C)C)(C)C)O[C@@H]1[C@@H]([C@H]([C@@H]([C@H](O1)C(=O)O)O)O)O[C@H]1[C@@H]([C@H]([C@@H]([C@H](O1)C(=O)O)O)O)O)C)(C)C(=O)O	1
PP2A	ligand1486	NKHBKSNSNVGJOE-UHFFFAOYSA-N	CC(C1=NC2=CC=CC=C2C(=N1)N3CCCCC3)N4CCN(CC4)S(=O)(=O)C5=CC=C(C=C5)Cl	CFTR corrector	enhances CFTR function	unknown	unknown	CC(c1nc2ccccc2c(n1)N1CCCCC1)N1CCN(CC1)S(=O)(=O)c1ccc(cc1)Cl	1
PP2A	ligand1663	OZMRLACVWBNMCP-UHFFFAOYSA-N	C(C1=C(C)C=CS1)1C(C(=O)OC)=C(C)NC(C)=C1C(=O)OC	CFTR activator	enhances CFTR function	unknown	unknown	C1(c2c(C)ccs2)C(=C(C)NC(=C1C(=O)OC)C)C(=O)OC	1
PP2A	ligand2012	RSRFPGRMZHUKON-UHFFFAOYSA-N	CC1=C(C=C2C(=C1)C(=NC(=N2)NC3=NC(=O)C(=C(N3)C)C)C)C	CFTR corrector	enhances CFTR function	unknown	unknown	Cc1c(cc2c(c1)c(nc(n2)Nc1nc(=O)c(c([nH]1)C)C)C)C	1
PP2A	ligand22	XWSYQZVZZMFGFW-UHFFFAOYSA-N	CC1=NC(=NC2=C1C=C(C=C2)OC)NC3=NC(=O)C=C(N3)CSC4=NC5=CC=CC=C5N4	CFTR corrector	enhances CFTR function	unknown	unknown	Cc1nc(nc2c1cc(cc2)OC)Nc1nc(=O)cc([nH]1)CSc1nc2ccccc2[nH]1	1
PP2A	ligand2502	WRINBBKPZKSBMR-UHFFFAOYSA-N	COc1ccc(cc1)C2c3c([nH]nc3OC(=C2C#N)N)c4ccccc4	CFTR activator	enhances CFTR function	unknown	unknown	COc1ccc(cc1)C1c2c([nH]nc2OC(=C1C#N)N)c1ccccc1	1
PP2A	ligand2550	XAXVWWYPKOGXSY-PVFNKAEGSA-N	C1=CC(=CC=C1[C@@H]2[C@@H](C3=CC(=CC4=C3[C@@H]([C@H](O4)C5=CC=C(C=C5)O)C6=CC(=CC(=C26)O)O)O)C7=C(C=CC(=C7)/C=C/C8=CC(=CC9=C8[C@@H]([C@H](O9)C1=CC=C(C=C1)O)C1=CC(=CC(=C1)O)O)O)O)O	CFTR inhibitor	inhibits CFTR function	unknown	unknown	c1cc(ccc1[C@@H]1[C@@H](c2cc(cc3c2[C@@H]([C@H](O3)c2ccc(cc2)O)c2cc(cc(c12)O)O)O)c1c(ccc(c1)/C=C/c1cc(cc2c1[C@@H]([C@H](O2)c1ccc(cc1)O)c1cc(cc(c1)O)O)O)O)O	1
PP2A	ligand2578	XGPBRZDOJDLKOT-NXIDYTHLSA-N	C/C=C(/C)\C(=O)O[C@H]1[C@H](C2=C(C=CC3=C2OC(=O)C=C3)OC1(C)C)OC(=O)C	CFTR corrector	enhances CFTR function	unknown	unknown	C/C=C(/C)\C(=O)O[C@H]1[C@H](c2c(ccc3c2oc(=O)cc3)OC1(C)C)OC(=O)C	1
PP2A	ligand3042	WDPIZEKLJKBSOZ-UHFFFAOYSA-N	CN(C)C1=CC=C(C=C1)C(=C2C=CC(=[N+](C)C)C=C2)C3=C4C=CC(=CC4=CC(=C3O)S(=O)(=O)[O-])S(=O)(=O)O.[Na+]	CFTR corrector, pocket 2	enhances CFTR function	binds to CFTR	several	CN(C)c1ccc(cc1)C(=C1C=CC(=[N+](C)C)C=C1)c1c2ccc(cc2cc(c1O)S(=O)(=O)[O-])S(=O)(=O)O.[Na+]	1
PP2A	ligand3093	MVRHVFSOIWFBTE-INIZCTEOSA-N	C[C@H]1CC(N(C1)C2=C(C=CC(=N2)N3C=CC(=N3)OCC(C)(C)C(F)(F)F)C(=O)NS(=O)(=O)C4=CN(N=C4C)C)(C)C	to be classified	to be classified	to be classified	to be classified	C[C@H]1CC(N(C1)c1c(ccc(n1)n1ccc(n1)OCC(C)(C)C(F)(F)F)C(=O)NS(=O)(=O)c1cn(nc1C)C)(C)C	1
PP2A	ligand424	DCYZWGKBLADIJE-VCDNCRAOSA-N	C[C@]12CC[C@](CC1CC[C@@H]3[C@@H]2CC[C@]4([C@H]3CCC4=O)C)(O)Cl	weak CFTR corrector	enhances CFTR function	unknown	unknown	C[C@]12CC[C@](CC1CC[C@@H]1[C@@H]2CC[C@]2([C@H]1CCC2=O)C)(O)Cl	1
PP2A	ligand48	MBRLOUHOWLUMFF-UHFFFAOYSA-N	CC(=CCC1=C(C=CC2=C1OC(=O)C=C2)OC)C	CFTR corrector	enhances CFTR function	unknown	unknown	CC(=CCc1c(ccc2c1oc(=O)cc2)OC)C	1
PP2A	ligand531	DWFIBKRMQRGBJH-UHFFFAOYSA-N	C(C([HH0])=O)1C(CCC=C)=NN(C2=CC=CC=C2)C=1OC	effective CFTR activator	enhances CFTR function	unknown	unknown	c1(C=O)c(CCC=C)nn(c2ccccc2)c1OC	1
PP2A	ligand65	QGXBDMJGAMFCBF-LUJOEAJASA-N	C[C@]12CC[C@@H](C[C@@H]1CC[C@@H]3[C@@H]2CC[C@]4([C@H]3CCC4=O)C)O	weak CFTR corrector	enhances CFTR function	unknown	unknown	C[C@]12CC[C@@H](C[C@@H]1CC[C@@H]1[C@@H]2CC[C@]2([C@H]1CCC2=O)C)O	1
PP3CA	ligand10	OBKXEAXTFZPCHS-UHFFFAOYSA-M	C1=CC=C(C=C1)CCCC(=O)[O-]	little or no effect	likely enhances CFTR function	unknown	unknown	c1ccc(cc1)CCCC(=O)[O-]	1
PP3CA	ligand1027	IZMYWEXQNFYSRZ-UHFFFAOYSA-N	C1C2C(C(=O)N)=C(NC(C3CCCCC3)=O)SC=2CCC1	strong CFTR potentiator	enhances CFTR function	binds to CFTR	Apical membrane & subapical compartment	C1c2c(C(=O)N)c(NC(=O)C3CCCCC3)sc2CCC1	1
PP3CA	ligand136	AIUDLVZBVMKUOQ-UHFFFAOYSA-N	C(C1=CC(C2=CC=CC=C2)=CS1)1C(C(=O)OCC2=CC=CC=C2)=C(C)NC(C)=C1C(=O)OCC1=CC=CC=C1	CFTR activator	enhances CFTR function	unknown	unknown	C1(c2cc(c3ccccc3)cs2)C(=C(C)NC(=C1C(=O)OCc1ccccc1)C)C(=O)OCc1ccccc1	1
PP3CA	ligand15	FLJBLCAZPFDCPE-UHFFFAOYSA-O	C1=CC2=CC(=O)C3=C([NH+]2C=C1)C(=CC=C3)Cl	CFTR corrector	inconsistent assignment	binds to CFTR	Apical membrane & subapical compartment	C1=CC2=CC(=O)c3c([NH+]2C=C1)c(ccc3)Cl	1
PP3CA	ligand1525	NVMIBYLXLVBCEV-UHFFFAOYSA-N	CC1=NC(=NC2=C1C=CC(=C2)OC)NC3=NC(=O)C=C(N3)C4=CC=CC=C4	CFTR corrector	enhances CFTR function	unknown	unknown	Cc1nc(nc2c1ccc(c2)OC)Nc1nc(=O)cc([nH]1)c1ccccc1	1
PP3CA	ligand16	JWZZKOKVBUJMES-UHFFFAOYSA-N	CC(C)NCC(C1=CC(=C(C=C1)O)O)O	stimulates Cl- conductance as agonist of β2 adrenergic receptor	enhances CFTR function	indirect	Apical membrane & subapical compartment	CC(C)NCC(c1cc(c(cc1)O)O)O	1
PP3CA	ligand17	LUKBXSAWLPMMSZ-UPHRSURJSA-N	C1=CC(=CC=C1/C=C\C2=CC(=CC(=C2)O)O)O	CFTR potentiator	enhances CFTR function	unknown	Apical membrane & subapical compartment	c1cc(ccc1/C=C\c1cc(cc(c1)O)O)O	1
PP3CA	ligand1755	PSWDQTMAUUQILQ-UHFFFAOYSA-N	CC1=C(NC(=NC1=O)NC2=NC3=C(C=C(C=C3)OC)C(=N2)C)C	CFTR corrector	enhances CFTR function	unknown	unknown	Cc1c([nH]c(nc1=O)Nc1nc2c(cc(cc2)OC)c(n1)C)C	1
PP3CA	ligand1989	RPLMZGXPHOMMKL-UHFFFAOYSA-N	CC1=CC(=NC2=CC=CC=C12)NC3=CC(=C(C=C3)OC)Cl	CFTR corrector	enhances CFTR function	unknown	unknown	Cc1cc(nc2ccccc12)Nc1cc(c(cc1)OC)Cl	1
PP3CA	ligand2094	SKAIDWFZCIKFIY-XYOKQWHBSA-N	C=CCOc1ccccc1/C=C(\C#N)/c2c(c(n[nH]2)N)C#N	CFTR activator	enhances CFTR function	unknown	unknown	C=CCOc1ccccc1/C=C(\C#N)/c1c(c(n[nH]1)N)C#N	1
PP3CA	ligand2246	UPQIJUPZPPSCEM-UHFFFAOYSA-N	C1=CC=C(C=C1)COC2=CC=CC=C2C3=NOC(=C3)CCl	CFTR modulators	enhances CFTR function	unknown	unknown	c1ccc(cc1)COc1ccccc1c1noc(c1)CCl	1
PP3CA	ligand2348	VLPIATFUUWWMKC-UHFFFAOYSA-N	CC1=C(C(=CC=C1)C)OCC(C)N	weak CFTR corrector	enhances CFTR function	unknown	unknown	Cc1c(c(ccc1)C)OCC(C)N	1
PP3CA	ligand2384	VSJZZGYSZUIAFS-UHFFFAOYSA-N	CC(=O)NC1=CC=C(C=C1)NC2=NC(=CS2)C3=CC(=C(C=C3)OC)OC	CFTR corrector	enhances CFTR function	unknown	unknown	CC(=O)Nc1ccc(cc1)Nc1nc(cs1)c1cc(c(cc1)OC)OC	1
PP3CA	ligand2495	WQHRFBCFNAQNOQ-UHFFFAOYSA-N	C(C1=C(C)C=CS1)1C(C(=O)OCC2=CC=CC=C2)=C(C)NC(C)=C1C(=O)OCC1=CC=CC=C1	CFTR activator	enhances CFTR function	unknown	unknown	C1(c2c(C)ccs2)C(=C(C)NC(=C1C(=O)OCc1ccccc1)C)C(=O)OCc1ccccc1	1
PP3CA	ligand2530	WWYMZGJMIXWAPQ-UHFFFAOYSA-N	CC1=CC(=C(C=C1)OC)NC2=NC3=CC=CC=C3C(=C2)C	CFTR corrector	enhances CFTR function	unknown	unknown	Cc1cc(c(cc1)OC)Nc1nc2ccccc2c(c1)C	1
PP3CA	ligand2874	ACMPJJXJGXDZQQ-UHFFFAOYSA-N	C1=CC=C(OC)C(OC)=C1C1CC(C2=C(O)C=CC(Cl)=C2)=NN1C1=CC=C(S(N)(=O)=O)C=C1	CFTR potentiator	enhances CFTR function	binds to CFTR	Apical membrane & subapical compartment	c1ccc(OC)c(OC)c1C1CC(=NN1c1ccc(S(=O)(=O)N)cc1)c1c(O)ccc(Cl)c1	1
PP3CA	ligand2876	AWSYHYROGLLOKT-GXDHUFHOSA-N	C(/C=N/O)1C(CCC=C)=NN(C)C=1OCCCC	effective CFTR activator	enhances CFTR function	unknown	unknown	c1(/C=N/O)c(CCC=C)nn(C)c1OCCCC	1
PP3CA	ligand2897	CZHKNJDXPPNMFV-UHFFFAOYSA-N	CC1=CC=C(C=C1)S(=O)(=O)NC2=CC=CC=C2C(=O)C3=CC(=C(C=C3)C)C	CFTR corrector, pocket 2	enhances CFTR function	binds to CFTR	several	Cc1ccc(cc1)S(=O)(=O)Nc1ccccc1C(=O)c1cc(c(cc1)C)C	1
PP3CA	ligand2898	CZMBBESMLWNVEM-UHFFFAOYSA-N	C(C([HH0])=O)1C(CCC=C)=NN(C)C=1OCCC	effective CFTR activator	enhances CFTR function	unknown	unknown	c1(C=O)c(CCC=C)nn(C)c1OCCC	1
PP3CA	ligand2923	HEMNVSCJOZIBEQ-UHFFFAOYSA-N	C1=CNC(=C1)C(=O)C2=C(C=CC(=C2)Cl)NC(=O)CN	CFTR corrector, pocket 1	enhances CFTR function	binds to CFTR	several	c1c[nH]c(c1)C(=O)c1c(ccc(c1)Cl)NC(=O)CN	1
PP3CA	ligand2932	INVTYAOGFAGBOE-UHFFFAOYSA-N	C1=CC=C(C(=C1)N)NC(=O)C2=CC=C(C=C2)CNC(=O)OCC3=CN=CC=C3	CFTR corrector	enhances CFTR function	unknown	unknown	c1ccc(c(c1)N)NC(=O)c1ccc(cc1)CNC(=O)OCc1cnccc1	1
PP3CA	ligand2942	JSMKCCIMZBFWNW-UHFFFAOYSA-N	CN1CCN(CC1)CC2=C(C=CC(=C2)NC3=C4C=C(C=CC4=[NH+]C5=C3C=CC(=C5)Cl)OC)O.[Cl-]	CFTR corrector, pocket 1	enhances CFTR function	binds to CFTR	several	CN1CCN(CC1)Cc1c(ccc(c1)Nc1c2cc(ccc2[nH+]c2c1ccc(c2)Cl)OC)O.[Cl-]	1
PP3CA	ligand2950	KDOQEEMQPHIANX-UHFFFAOYSA-N	COc1ccc2c(c1)OC(CC2NC(=O)C3(CC3)c4ccc5c(c4)OC(O5)(F)F)c6ccc(c(c6)OC)OC	CFTR corrector	enhances CFTR function	unknown	unknown	COc1ccc2c(c1)OC(CC2NC(=O)C1(CC1)c1ccc2c(c1)OC(O2)(F)F)c1ccc(c(c1)OC)OC	1
PP3CA	ligand3019	SRKHILYHEMRDJV-NFBKMPQASA-N	COc1ccc2c(c1)[C@@H](C[C@@H](O2)c3cccc(c3)C(=O)O)NC(=O)C4(CC4)c5ccc6c(c5)OC(O6)(F)F	CFTR corrector	enhances CFTR function	unknown	unknown	COc1ccc2c(c1)[C@@H](C[C@@H](O2)c1cccc(c1)C(=O)O)NC(=O)C1(CC1)c1ccc2c(c1)OC(O2)(F)F	1
PP3CA	ligand3028	UTVVEKUCCRQJLL-TZIWHRDSSA-N	c1cc(cc(c1)C(=O)O)[C@H]2C[C@H](c3ccc(cc3O2)F)NC(=O)C4(CC4)c5ccc6c(c5)OC(O6)(F)F	CFTR corrector	enhances CFTR function	unknown	unknown	c1cc(cc(c1)C(=O)O)[C@H]1C[C@H](c2ccc(cc2O1)F)NC(=O)C1(CC1)c1ccc2c(c1)OC(O2)(F)F	1
PP3CA	ligand3044	WEPANVRUSUCVPC-UHFFFAOYSA-N	c1ccc(cc1)C2CC(c3ccccc3O2)NC(=O)C4(CC4)c5ccc6c(c5)OC(O6)(F)F	CFTR corrector	enhances CFTR function	unknown	unknown	c1ccc(cc1)C1CC(c2ccccc2O1)NC(=O)C1(CC1)c1ccc2c(c1)OC(O2)(F)F	1
PP3CA	ligand3076	ALYNCZNDIQEVRV-UHFFFAOYSA-N	C1=CC(=CC=C1C(=O)O)N	to be classified	to be classified	to be classified	to be classified	c1cc(ccc1C(=O)O)N	1
PP3CA	ligand3087	JIMHYXZZCWVCMI-UHFFFAOYSA-N	C1=CC(=CC(=C1)N2C(=O)C(=CC3=CC=C(C=C3)C(=O)O)SC2=S)C(F)(F)F	to be classified	to be classified	to be classified	to be classified	c1cc(cc(c1)N1C(=O)C(=Cc2ccc(cc2)C(=O)O)SC1=S)C(F)(F)F	1
PP3CA	ligand3089	KHNUPLUQJFLSLN-UHFFFAOYSA-N	S1(C(=NC(=C1C=3(N=C(N(C2(=CC(C(=O)C)=CC=C2))CCO)SC=3))C)NC(=O)C(C)(C)C)	to be classified	to be classified	to be classified	to be classified	s1c(nc(c1c1nc(N(c2cc(C(=O)C)ccc2)CCO)sc1)C)NC(=O)C(C)(C)C	1
PP3CA	ligand3090	MBMBGCFOFBJSGT-UHFFFAOYSA-N	CCC=CCC=CCC=CCC=CCC=CCC=CCCC(=O)O	to be classified	to be classified	to be classified	to be classified	CCC=CCC=CCC=CCC=CCC=CCC=CCCC(=O)O	1
PP3CA	ligand3098	PCCRSEBWEGGETI-UHFFFAOYSA-N	C1=CC=C(C=C1)C(C2=CC=CC=C2)C(=O)NC3=NC=C(S3)CC4=CC=CC=C4Cl	to be classified	to be classified	to be classified	to be classified	c1ccc(cc1)C(c1ccccc1)C(=O)Nc1ncc(s1)Cc1ccccc1Cl	1
PP3CA	ligand3109	YKUQEKXHQFYULM-UHFFFAOYSA-N	COC1=NC2=C(C3=C(C=C(C=C3)Cl)N=C2C=C1)NC4=CC(=C(C(=C4)CN5CCCC5)O)CN6CCCC6.OP(=O)(O)O.OP(=O)(O)O.OP(=O)(O)O.OP(=O)(O)O	to be classified	to be classified	to be classified	to be classified	COc1nc2c(c3c(cc(cc3)Cl)nc2cc1)Nc1cc(c(c(c1)CN1CCCC1)O)CN1CCCC1.OP(=O)(O)O.OP(=O)(O)O.OP(=O)(O)O.OP(=O)(O)O	1
PP3CA	ligand3112	ZAAVGWLFVJKADF-UHFFFAOYSA-N	S1(C(=NC(=C1C=3(N=C(N(C2(=CC(C(=O)C)=CC=C2))CCO)SC=3))C)NC(=O)C)	to be classified	to be classified	to be classified	to be classified	s1c(nc(c1c1nc(N(c2cc(C(=O)C)ccc2)CCO)sc1)C)NC(=O)C	1
PP3CA	ligand32	DHKIZPIDZINAAO-UHFFFAOYSA-N	CCOC1=CC=CC=C1NC2=NC(=CS2)C3=C(N=C(S3)NC(=O)C4=CC=CC=C4)C	CFTR corrector	enhances CFTR function	unknown	unknown	CCOc1ccccc1Nc1nc(cs1)c1c(nc(s1)NC(=O)c1ccccc1)C	1
PP3CA	ligand36	HEFNNWSXXWATRW-UHFFFAOYSA-N	CC(C)CC1=CC=C(C=C1)C(C)C(=O)O	CFTR corrector	enhances CFTR function	indirect	several	CC(C)Cc1ccc(cc1)C(C)C(=O)O	1
PP3CA	ligand43	JIMHYXZZCWVCMI-ZSOIEALJSA-N	C1=CC(=CC(=C1)N2C(=O)/C(=C/C3=CC=C(C=C3)C(=O)O)/SC2=S)C(F)(F)F	CFTR inhibitor	inhibits CFTR function	unknown	unknown	c1cc(cc(c1)N1C(=O)/C(=C/c2ccc(cc2)C(=O)O)/SC1=S)C(F)(F)F	1
PP3CA	ligand594	FLGYCSPPJQJZCH-LCYFTJDESA-N	C1=CC=C2C=C(C=CC2=C1)NCC(=O)NN/C=C\3/C=C(C(=C(C3=O)Br)O)Br	CFTR inhibitor	inhibits CFTR function	unknown	unknown	c1ccc2cc(ccc2c1)NCC(=O)NN/C=C\1/C=C(C(=C(C1=O)Br)O)Br	1
PP3CA	ligand6	OHCQJHSOBUTRHG-KGGHGJDLSA-N	CC(=O)O[C@H]1[C@H]([C@@H]2[C@]([C@H](CCC2(C)C)O)([C@@]3([C@@]1(O[C@@](CC3=O)(C)C=C)C)O)C)O	CFTR activator	enhances CFTR function	unknown	unknown	CC(=O)O[C@H]1[C@H]([C@@H]2[C@]([C@H](CCC2(C)C)O)([C@@]2([C@@]1(O[C@@](CC2=O)(C)C=C)C)O)C)O	1
PP3CA	ligand668	FZHKNEWQWRWDJI-UHFFFAOYSA-N	CC1=C(N=CC=C1)NC2=NC(=CS2)C3=CC(=C(C=C3)OC)C	CFTR corrector	enhances CFTR function	unknown	unknown	Cc1c(nccc1)Nc1nc(cs1)c1cc(c(cc1)OC)C	1
PP3CA	ligand873	HQNGOCGBIGVSGF-UHFFFAOYSA-N	CC1=CC=C(C=C1)NC2=NC3=CC=CC=C3C(=C2)C	CFTR corrector	enhances CFTR function	unknown	unknown	Cc1ccc(cc1)Nc1nc2ccccc2c(c1)C	1
PPM1A	ligand1197	KRNOSIJCJVCXKU-WRWGMCAJSA-N	CCCCCCN1C[C@@H]([C@H]([C@@H]([C@H]1CO)O)O)O	CFTR corrector	enhances CFTR function	unknown	unknown	CCCCCCN1C[C@@H]([C@H]([C@@H]([C@H]1CO)O)O)O	1
PPM1A	ligand2183	TYXAKMAAZJJHCB-XMTFNYHQSA-N	CCCCCCCCCCCCN1C[C@@H]([C@H]([C@@H]([C@H]1CO)O)O)O	CFTR corrector	enhances CFTR function	unknown	unknown	CCCCCCCCCCCCN1C[C@@H]([C@H]([C@@H]([C@H]1CO)O)O)O	1
PPM1A	ligand2875	AQWKVJFRGORALM-UHFFFAOYSA-N	OC1=CC=C(C)C=C1C2=NNC(C3=CC=CC=C3)=C2	CFTR chaperone and potentiator	enhances CFTR function	binds to CFTR	several	Oc1ccc(C)cc1c1n[nH]c(c2ccccc2)c1	1
PPM1A	ligand4	UQRORFVVSGFNRO-UTINFBMNSA-N	CCCCN1C[C@@H]([C@H]([C@@H]([C@H]1CO)O)O)O	CFTR corrector	likely enhances CFTR function	unknown	ER & Golgi (Translation, quality control, trafficking, PTM)	CCCCN1C[C@@H]([C@H]([C@@H]([C@H]1CO)O)O)O	1
PPM1A	ligand789	HADVYIYJLZSYGH-BZNPZCIMSA-N	N(CC=C)1[C@H](CO)[C@@H](O)[C@H](O)[C@@H](O)C1	CFTR corrector	enhances CFTR function	unknown	unknown	N1(CC=C)[C@H](CO)[C@@H](O)[C@H](O)[C@@H](O)C1	1
PPP3CA	ligand1	TZBJGXHYKVUXJN-UHFFFAOYSA-N	C1=CC(=CC=C1C2=COC3=CC(=CC(=C3C2=O)O)O)O	CFTR corrector	enhances CFTR function	unknown	several	c1cc(ccc1c1coc2cc(cc(c2c1=O)O)O)O	1
PPP3CA	ligand1207	KTEXNACQROZXEV-PVLRGYAZSA-N	C/C/1=C\CC[C@@]2([C@H](O2)[C@@H]3[C@@H](CC1)C(=C)C(=O)O3)C	weak CFTR corrector	enhances CFTR function	unknown	unknown	CC1=CCC[C@@]2([C@H](O2)[C@@H]2[C@@H](CC1)C(=C)C(=O)O2)C	1
PPP3CA	ligand121	AFWKBSMFXWNGRE-ONEGZZNKSA-N	CC(=O)/C=C/C1=CC(=C(C=C1)O)OC	CFTR activator	enhances CFTR function	unknown	unknown	CC(=O)/C=C/c1cc(c(cc1)O)OC	1
PPP3CA	ligand1296	LPLVUJXQOOQHMX-QWBHMCJMSA-N	C[C@]12CC[C@](C[C@H]1C3=CC(=O)[C@@H]4[C@]5(CC[C@@H](C([C@@H]5CC[C@]4([C@@]3(CC2)C)C)(C)C)O[C@@H]6[C@@H]([C@H]([C@@H]([C@H](O6)C(=O)O)O)O)O[C@H]7[C@@H]([C@H]([C@@H]([C@H](O7)C(=O)O)O)O)O)C)(C)C(=O)O	strong CFTR corrector	enhances CFTR function	unknown	unknown	C[C@]12CC[C@](C[C@H]1C1=CC(=O)[C@@H]3[C@]4(CC[C@@H](C([C@@H]4CC[C@]3([C@@]1(CC2)C)C)(C)C)O[C@@H]1[C@@H]([C@H]([C@@H]([C@H](O1)C(=O)O)O)O)O[C@H]1[C@@H]([C@H]([C@@H]([C@H](O1)C(=O)O)O)O)O)C)(C)C(=O)O	1
PPP3CA	ligand13	BNRNXUUZRGQAQC-UHFFFAOYSA-N	CCCC1=NN(C2=C1NC(=NC2=O)C3=C(C=CC(=C3)S(=O)(=O)N4CCN(CC4)C)OCC)C	CFTR corrector	enhances CFTR function	indirect	ER & Golgi (Translation, quality control, trafficking, PTM)	CCCc1nn(c2c1[nH]c(nc2=O)c1c(ccc(c1)S(=O)(=O)N1CCN(CC1)C)OCC)C	1
PPP3CA	ligand1313	LTMHDMANZUZIPE-PUGKRICDSA-N	C[C@@H]1[C@H]([C@H](C[C@@H](O1)O[C@@H]2[C@H](O[C@H](C[C@@H]2O)O[C@@H]3[C@H](O[C@H](C[C@@H]3O)O[C@H]4CC[C@]5([C@@H](C4)CC[C@@H]6[C@@H]5C[C@H]([C@]7([C@@]6(CC[C@@H]7C8=CC(=O)OC8)O)C)O)C)C)C)O)O	CFTR corrector	enhances CFTR function	unknown	unknown	C[C@@H]1[C@H]([C@H](C[C@@H](O1)O[C@@H]1[C@H](O[C@H](C[C@@H]1O)O[C@@H]1[C@H](O[C@H](C[C@@H]1O)O[C@H]1CC[C@]2([C@@H](C1)CC[C@@H]1[C@@H]2C[C@H]([C@]2([C@@]1(CC[C@@H]2C1=CC(=O)OC1)O)C)O)C)C)C)O)O	1
PPP3CA	ligand1595	OJGDCBLYJGHCIH-UHFFFAOYSA-N	CN(CC1=CC(=CC(=C1N)Br)Br)C2CCCCC2	medium CFTR corrector	enhances CFTR function	unknown	unknown	CN(Cc1cc(cc(c1N)Br)Br)C1CCCCC1	1
PPP3CA	ligand16	JWZZKOKVBUJMES-UHFFFAOYSA-N	CC(C)NCC(C1=CC(=C(C=C1)O)O)O	stimulates Cl- conductance as agonist of β2 adrenergic receptor	enhances CFTR function	indirect	Apical membrane & subapical compartment	CC(C)NCC(c1cc(c(cc1)O)O)O	1
PPP3CA	ligand17	LUKBXSAWLPMMSZ-UPHRSURJSA-N	C1=CC(=CC=C1/C=C\C2=CC(=CC(=C2)O)O)O	CFTR potentiator	enhances CFTR function	unknown	Apical membrane & subapical compartment	c1cc(ccc1/C=C\c1cc(cc(c1)O)O)O	1
PPP3CA	ligand2061	SCKYRAXSEDYPSA-UHFFFAOYSA-N	CC1=CC(=O)N(C(=C1)C2CCCCC2)O	CFTR proteostasis regulator	enhances CFTR function	indirect	several	Cc1cc(=O)n(c(c1)C1CCCCC1)O	1
PPP3CA	ligand2131	SSMIFVHARFVINF-UHFFFAOYSA-N	C1=CC2=C(C=CC3=C2C(=C1)C(=O)NC3=O)N	PARP-1 inhibitor	enhances CFTR function	indirect	Nucleus (Transcription)	c1cc2c(ccc3c2c(c1)c(=O)[nH]c3=O)N	1
PPP3CA	ligand23	ZNNLBTZKUZBEKO-UHFFFAOYSA-N	COC1=C(C=C(C=C1)Cl)C(=O)NCCC2=CC=C(C=C2)S(=O)(=O)NC(=O)NC3CCCCC3	CFTR Blocker	inhibits CFTR function	binds to CFTR	Apical membrane & subapical compartment	COc1c(cc(cc1)Cl)C(=O)NCCc1ccc(cc1)S(=O)(=O)NC(=O)NC1CCCCC1	1
PPP3CA	ligand2315	VFMMPHCGEFXGIP-UHFFFAOYSA-N	C1=CC=C(C=C1)C2=CC(=O)C3=C(O2)C4=CC=CC=C4C=C3	effective CFTR activator	enhances CFTR function	unknown	unknown	c1ccc(cc1)c1cc(=O)c2c(o1)c1ccccc1cc2	1
PPP3CA	ligand2348	VLPIATFUUWWMKC-UHFFFAOYSA-N	CC1=C(C(=CC=C1)C)OCC(C)N	weak CFTR corrector	enhances CFTR function	unknown	unknown	Cc1c(c(ccc1)C)OCC(C)N	1
PPP3CA	ligand27	AUYYCJSJGJYCDS-LBPRGKRZSA-N	C1=CC(=C(C=C1OC2=C(C=C(C=C2I)C[C@@H](C(=O)O)N)I)I)O	medium CFTR corrector	enhances CFTR function	unknown	unknown	c1cc(c(cc1Oc1c(cc(cc1I)C[C@@H](C(=O)O)N)I)I)O	1
PPP3CA	ligand2804	ZFXYFBGIUFBOJW-UHFFFAOYSA-N	CN1C2=C(C(=O)N(C1=O)C)NC=N2	Nonspecific phosphodiesterase inhibitor	enhances CFTR function	indirect	Apical membrane & subapical compartment	Cn1c2c(c(=O)n(c1=O)C)[nH]cn2	1
PPP3CA	ligand2904	DKDSDCUGRXTFJJ-UHFFFAOYSA-N	C12C=CC=CC=1C=CC1C(=O)C=C(C3=C(C4=CC=CC=C4)C=CC=C3)OC2=1	effective CFTR activator	enhances CFTR function	unknown	unknown	c12ccccc1ccc1c(=O)cc(c3c(c4ccccc4)cccc3)oc21	1
PPP3CA	ligand2912	FGXWKSZFVQUSTL-UHFFFAOYSA-N	C1CN(CCC1N2C3=C(C=C(C=C3)Cl)NC2=O)CCCN4C5=CC=CC=C5NC4=O	CFTR corrector, pocket 2	enhances CFTR function	binds to CFTR	several	C1CN(CCC1n1c2c(cc(cc2)Cl)[nH]c1=O)CCCn1c2ccccc2[nH]c1=O	1
PPP3CA	ligand2963	LPMXVESGRSUGHW-HBYQJFLCSA-N	C[C@H]1[C@@H]([C@H]([C@H]([C@@H](O1)O[C@H]2C[C@H]([C@@]3([C@@H]4[C@@H](CC[C@@]3(C2)O)[C@]5(CC[C@@H]([C@]5(C[C@H]4O)C)C6=CC(=O)OC6)O)CO)O)O)O)O	CFTR corrector	enhances CFTR function	unknown	unknown	C[C@H]1[C@@H]([C@H]([C@H]([C@@H](O1)O[C@H]1C[C@H]([C@@]2([C@@H]3[C@@H](CC[C@@]2(C1)O)[C@]1(CC[C@@H]([C@]1(C[C@H]3O)C)C1=CC(=O)OC1)O)CO)O)O)O)O	1
PPP3CA	ligand3040	WDJUZGPOPHTGOT-XUDUSOBPSA-N	C[C@@H]1[C@H]([C@H](C[C@@H](O1)O[C@@H]2[C@H](O[C@H](C[C@@H]2O)O[C@@H]3[C@H](O[C@H](C[C@@H]3O)O[C@H]4CC[C@]5([C@@H](C4)CC[C@@H]6[C@@H]5CC[C@]7([C@@]6(CC[C@@H]7C8=CC(=O)OC8)O)C)C)C)C)O)O	CFTR corrector	enhances CFTR function	unknown	unknown	C[C@@H]1[C@H]([C@H](C[C@@H](O1)O[C@@H]1[C@H](O[C@H](C[C@@H]1O)O[C@@H]1[C@H](O[C@H](C[C@@H]1O)O[C@H]1CC[C@]2([C@@H](C1)CC[C@@H]1[C@@H]2CC[C@]2([C@@]1(CC[C@@H]2C1=CC(=O)OC1)O)C)C)C)C)O)O	1
PPP3CA	ligand3077	AOJJSUZBOXZQNB-UHFFFAOYSA-N	CC1C(C(CC(O1)OC2CC(CC3=C2C(=C4C(=C3O)C(=O)C5=C(C4=O)C(=CC=C5)OC)O)(C(=O)CO)O)N)O	to be classified	to be classified	to be classified	to be classified	CC1C(C(CC(O1)OC1CC(Cc2c1c(c1c(c2O)C(=O)c2c(C1=O)c(ccc2)OC)O)(C(=O)CO)O)N)O	1
PPP3CA	ligand3084	IAKHMKGGTNLKSZ-UHFFFAOYSA-N	CC(=O)NC1CCC2=CC(=C(C(=C2C3=CC=C(C(=O)C=C13)OC)OC)OC)OC	to be classified	to be classified	to be classified	to be classified	CC(=O)NC1CCc2cc(c(c(c2c2ccc(c(=O)cc12)OC)OC)OC)OC	1
PPP3CA	ligand3110	YPHMISFOHDHNIV-UHFFFAOYSA-N	CC1CC(C(=O)C(C1)C(CC2CC(=O)NC(=O)C2)O)C	to be classified	to be classified	to be classified	to be classified	CC1CC(C(=O)C(C1)C(CC1CC(=O)NC(=O)C1)O)C	1
PPP3CA	ligand36	HEFNNWSXXWATRW-UHFFFAOYSA-N	CC(C)CC1=CC=C(C=C1)C(C)C(=O)O	CFTR corrector	enhances CFTR function	indirect	several	CC(C)Cc1ccc(cc1)C(C)C(=O)O	1
PPP3CA	ligand44	JUVIOZPCNVVQFO-HBGVWJBISA-N	CC(=C)[C@H]1CC2=C(O1)C=CC3=C2O[C@@H]4COC5=CC(=C(C=C5[C@@H]4C3=O)OC)OC	weak CFTR corrector	enhances CFTR function	unknown	unknown	CC(=C)[C@H]1Cc2c(O1)ccc1c2O[C@@H]2COc3cc(c(cc3[C@@H]2C1=O)OC)OC	1
PPP3CA	ligand47	LZCOBWKVDSSOBB-UHFFFAOYSA-N	C1=CC=C2C(=C1)C=CC3=C2OC(=CC3=O)C4=CC=NC=C4	effective CFTR activator	enhances CFTR function	unknown	unknown	c1ccc2c(c1)ccc1c2oc(cc1=O)c1ccncc1	1
PPP3CA	ligand5	LUKBXSAWLPMMSZ-OWOJBTEDSA-N	C1=CC(=CC=C1/C=C/C2=CC(=CC(=C2)O)O)O	CFTR corrector	enhances CFTR function	unknown	Apical membrane & subapical compartment	c1cc(ccc1/C=C/c1cc(cc(c1)O)O)O	1
PPP3CA	ligand58	OENHQHLEOONYIE-JLTXGRSLSA-N	CC1=C(C(CCC1)(C)C)/C=C/C(=C/C=C/C(=C/C=C/C=C(/C=C/C=C(/C=C/C2=C(CCCC2(C)C)C)\C)\C)/C)/C	weak CFTR corrector	enhances CFTR function	unknown	unknown	CC1=C(C(CCC1)(C)C)/C=C/C(=C/C=C/C(=C/C=C/C=C(/C=C/C=C(/C=C/C1=C(CCCC1(C)C)C)\C)\C)/C)/C	1
PPP3CA	ligand65	QGXBDMJGAMFCBF-LUJOEAJASA-N	C[C@]12CC[C@@H](C[C@@H]1CC[C@@H]3[C@@H]2CC[C@]4([C@H]3CCC4=O)C)O	weak CFTR corrector	enhances CFTR function	unknown	unknown	C[C@]12CC[C@@H](C[C@@H]1CC[C@@H]1[C@@H]2CC[C@]2([C@H]1CCC2=O)C)O	1
PPP3CA	ligand72	TZFWDZFKRBELIQ-UHFFFAOYSA-N	C1=CC2=C(C=C1Cl)NC(=O)O2	strong CFTR corrector	enhances CFTR function	unknown	unknown	c1cc2c(cc1Cl)[nH]c(=O)o2	1
PPP3CA	ligand77	WIIZWVCIJKGZOK-RKDXNWHRSA-N	C1=CC(=CC=C1[C@H]([C@@H](CO)NC(=O)C(Cl)Cl)O)[N+](=O)[O-]	strong CFTR corrector	enhances CFTR function	unknown	unknown	c1cc(ccc1[C@H]([C@@H](CO)NC(=O)C(Cl)Cl)O)[N+](=O)[O-]	1
PPP3CA	ligand78	WUADCCWRTIWANL-UHFFFAOYSA-N	COC1=CC=C(C=C1)C2=COC3=CC(=CC(=C3C2=O)O)O	ΔF508 CFTR activation	enhances CFTR function	unknown	unknown	COc1ccc(cc1)c1coc2cc(cc(c2c1=O)O)O	1
PPP3CA	ligand801	HBOMLICNUCNMMY-XLPZGREQSA-N	CC1=CN(C(=O)NC1=O)[C@H]2C[C@@H]([C@H](O2)CO)N=[N+]=[N-]	weak CFTR corrector	enhances CFTR function	unknown	unknown	Cc1cn(c(=O)[nH]c1=O)[C@H]1C[C@@H]([C@H](O1)CO)N=[N+]=[N-]	1
PPP3CA	ligand84	YKPUWZUDDOIDPM-SOFGYWHQSA-N	CC(C)/C=C/CCCCC(=O)NCC1=CC(=C(C=C1)O)OC	CFTR potentiator, increase in opening rate, decrease in closing rate	enhances CFTR function	binds to CFTR	Apical membrane & subapical compartment	CC(C)/C=C/CCCCC(=O)NCc1cc(c(cc1)O)OC	1
PRKAA2	ligand1	TZBJGXHYKVUXJN-UHFFFAOYSA-N	C1=CC(=CC=C1C2=COC3=CC(=CC(=C3C2=O)O)O)O	CFTR corrector	enhances CFTR function	unknown	several	c1cc(ccc1c1coc2cc(cc(c2c1=O)O)O)O	1
PRKAA2	ligand10	OBKXEAXTFZPCHS-UHFFFAOYSA-M	C1=CC=C(C=C1)CCCC(=O)[O-]	little or no effect	likely enhances CFTR function	unknown	unknown	c1ccc(cc1)CCCC(=O)[O-]	1
PRKAA2	ligand1610	OMKDCTIYUUPVEG-UHFFFAOYSA-N	C1C(N(CC2=CC=CC=C21)C(=O)C3=CC(=CC=C3)OC4=CC=CC=C4)C(=O)NC5=CC=C(C=C5)Cl	CFTR corrector	enhances CFTR function	unknown	unknown	C1C(N(Cc2ccccc12)C(=O)c1cc(ccc1)Oc1ccccc1)C(=O)Nc1ccc(cc1)Cl	1
PRKAA2	ligand18	REFJWTPEDVJJIY-UHFFFAOYSA-N	C1=CC(=C(C=C1C2=C(C(=O)C3=C(C=C(C=C3O2)O)O)O)O)O	CFTR activator	enhances CFTR function	unknown	unknown	c1cc(c(cc1c1c(c(=O)c2c(cc(cc2o1)O)O)O)O)O	1
PRKAA2	ligand2418	VYZGUUJEDSDDGA-UHFFFAOYSA-N	CC(C)(C)C1=CC=C(C=C1)OC2=C(C=CC3=C2C(=O)C4=CC=CC=C4C3=O)N	strong CFTR potentiator	enhances CFTR function	binds to CFTR	Apical membrane & subapical compartment	CC(C)(C)c1ccc(cc1)Oc1c(ccc2c1C(=O)c1ccccc1C2=O)N	1
PRKAA2	ligand2645	XVZBPRMCKGPWFX-BZNPZCIMSA-N	N(CC#C)1[C@H](CO)[C@@H](O)[C@H](O)[C@@H](O)C1	CFTR corrector	enhances CFTR function	unknown	unknown	N1(CC#C)[C@H](CO)[C@@H](O)[C@H](O)[C@@H](O)C1	1
PRKAA2	ligand27	AUYYCJSJGJYCDS-LBPRGKRZSA-N	C1=CC(=C(C=C1OC2=C(C=C(C=C2I)C[C@@H](C(=O)O)N)I)I)O	medium CFTR corrector	enhances CFTR function	unknown	unknown	c1cc(c(cc1Oc1c(cc(cc1I)C[C@@H](C(=O)O)N)I)I)O	1
PRKAA2	ligand2900	DGNDJPPKJOAWAC-GWQXNCQPSA-N	c1ccc2c(c1)C(C[C@@H](O2)c3cccc(c3)CO)NC(=O)C4(CC4)c5ccc6c(c5)OC(O6)(F)F	CFTR corrector	enhances CFTR function	unknown	unknown	c1ccc2c(c1)C(C[C@@H](O2)c1cccc(c1)CO)NC(=O)C1(CC1)c1ccc2c(c1)OC(O2)(F)F	1
PRKAA2	ligand2914	FWLFUQFVVJVAJR-UHFFFAOYSA-N	c1ccc2c(c1)C(CC(O2)c3cccc(c3)Cl)NC(=O)C4(CC4)c5ccc6c(c5)OC(O6)(F)F	CFTR corrector	enhances CFTR function	unknown	unknown	c1ccc2c(c1)C(CC(O2)c1cccc(c1)Cl)NC(=O)C1(CC1)c1ccc2c(c1)OC(O2)(F)F	1
PRKAA2	ligand2929	ILIVMFBUBOLGDH-OAHLLOKOSA-N	c1cc2c(cc1C3(CC3)C(=O)N[C@@H]4CC(Oc5c4ccc(c5)F)(CF)CF)OC(O2)(F)F	CFTR corrector	enhances CFTR function	unknown	unknown	c1cc2c(cc1C1(CC1)C(=O)N[C@@H]1CC(Oc3c1ccc(c3)F)(CF)CF)OC(O2)(F)F	1
PRKAA2	ligand2948	KDOQEEMQPHIANX-NFBKMPQASA-N	COc1ccc2c(c1)O[C@H](C[C@H]2NC(=O)C3(CC3)c4ccc5c(c4)OC(O5)(F)F)c6ccc(c(c6)OC)OC	CFTR corrector	enhances CFTR function	unknown	unknown	COc1ccc2c(c1)O[C@H](C[C@H]2NC(=O)C1(CC1)c1ccc2c(c1)OC(O2)(F)F)c1ccc(c(c1)OC)OC	1
PRKAA2	ligand2949	KDOQEEMQPHIANX-REWPJTCUSA-N	COc1ccc2c(c1)O[C@@H](C[C@@H]2NC(=O)C3(CC3)c4ccc5c(c4)OC(O5)(F)F)c6ccc(c(c6)OC)OC	CFTR corrector	enhances CFTR function	unknown	unknown	COc1ccc2c(c1)O[C@@H](C[C@@H]2NC(=O)C1(CC1)c1ccc2c(c1)OC(O2)(F)F)c1ccc(c(c1)OC)OC	1
PRKAA2	ligand2950	KDOQEEMQPHIANX-UHFFFAOYSA-N	COc1ccc2c(c1)OC(CC2NC(=O)C3(CC3)c4ccc5c(c4)OC(O5)(F)F)c6ccc(c(c6)OC)OC	CFTR corrector	enhances CFTR function	unknown	unknown	COc1ccc2c(c1)OC(CC2NC(=O)C1(CC1)c1ccc2c(c1)OC(O2)(F)F)c1ccc(c(c1)OC)OC	1
PRKAA2	ligand2964	LSBRKYXIZOVMPC-IFMALSPDSA-N	COc1ccc2c(c1)O[C@H](C[C@H]2NC(=O)C3(CC3)c4ccc5c(c4)OC(O5)(F)F)c6cccc(c6)C(=O)O	CFTR corrector	enhances CFTR function	unknown	unknown	COc1ccc2c(c1)O[C@H](C[C@H]2NC(=O)C1(CC1)c1ccc2c(c1)OC(O2)(F)F)c1cccc(c1)C(=O)O	1
PRKAA2	ligand2989	PEZMUBLXTZBCNH-UHFFFAOYSA-N	COc1ccc2c(c1)OC(CC2NC(=O)C3(CC3)c4ccc5c(c4)OC(O5)(F)F)c6ccccc6	CFTR corrector	enhances CFTR function	unknown	unknown	COc1ccc2c(c1)OC(CC2NC(=O)C1(CC1)c1ccc2c(c1)OC(O2)(F)F)c1ccccc1	1
PRKAA2	ligand3019	SRKHILYHEMRDJV-NFBKMPQASA-N	COc1ccc2c(c1)[C@@H](C[C@@H](O2)c3cccc(c3)C(=O)O)NC(=O)C4(CC4)c5ccc6c(c5)OC(O6)(F)F	CFTR corrector	enhances CFTR function	unknown	unknown	COc1ccc2c(c1)[C@@H](C[C@@H](O2)c1cccc(c1)C(=O)O)NC(=O)C1(CC1)c1ccc2c(c1)OC(O2)(F)F	1
PRKAA2	ligand3028	UTVVEKUCCRQJLL-TZIWHRDSSA-N	c1cc(cc(c1)C(=O)O)[C@H]2C[C@H](c3ccc(cc3O2)F)NC(=O)C4(CC4)c5ccc6c(c5)OC(O6)(F)F	CFTR corrector	enhances CFTR function	unknown	unknown	c1cc(cc(c1)C(=O)O)[C@H]1C[C@H](c2ccc(cc2O1)F)NC(=O)C1(CC1)c1ccc2c(c1)OC(O2)(F)F	1
PRKAA2	ligand3059	XJSGHOOFABZHRF-IFMALSPDSA-N	COc1ccc2c(c1)O[C@H](C[C@H]2NC(=O)C3(CC3)c4ccc5c(c4)OC(O5)(F)F)c6ccc(cc6)C(=O)O	CFTR corrector	enhances CFTR function	unknown	unknown	COc1ccc2c(c1)O[C@H](C[C@H]2NC(=O)C1(CC1)c1ccc2c(c1)OC(O2)(F)F)c1ccc(cc1)C(=O)O	1
PRKAA2	ligand3064	YQPMMCSWGHFWEY-UTINFBMNSA-N	N(CCC=C)1[C@H](CO)[C@@H](O)[C@H](O)[C@@H](O)C1	CFTR corrector	enhances CFTR function	unknown	unknown	N1(CCC=C)[C@H](CO)[C@@H](O)[C@H](O)[C@@H](O)C1	1
PRKAA2	ligand3114	ZEQRQXRPMGQNBI-UHFFFAOYSA-N	S1(C(=NC(=C1C=2(N=C(NCCO)SC=2))C)NC(=O)C3(=CC=CC=C3))	to be classified	to be classified	to be classified	to be classified	s1c(nc(c1c1nc(NCCO)sc1)C)NC(=O)c1ccccc1	1
PRKAA2	ligand58	OENHQHLEOONYIE-JLTXGRSLSA-N	CC1=C(C(CCC1)(C)C)/C=C/C(=C/C=C/C(=C/C=C/C=C(/C=C/C=C(/C=C/C2=C(CCCC2(C)C)C)\C)\C)/C)/C	weak CFTR corrector	enhances CFTR function	unknown	unknown	CC1=C(C(CCC1)(C)C)/C=C/C(=C/C=C/C(=C/C=C/C=C(/C=C/C=C(/C=C/C1=C(CCCC1(C)C)C)\C)\C)/C)/C	1
PRKAA2	ligand631	FQWLMRXWKZGLFI-BQYFGGCBSA-N	C1=CC(=CC=C1/C=C/C2=CC(=CC3=C2[C@@H]([C@H](O3)C4=CC=C(C=C4)O)C5=CC(=CC(=C5)O)O)O)O	CFTR inhibitor	inhibits CFTR function	unknown	unknown	c1cc(ccc1/C=C/c1cc(cc2c1[C@@H]([C@H](O2)c1ccc(cc1)O)c1cc(cc(c1)O)O)O)O	1
PRKAA2	ligand78	WUADCCWRTIWANL-UHFFFAOYSA-N	COC1=CC=C(C=C1)C2=COC3=CC(=CC(=C3C2=O)O)O	ΔF508 CFTR activation	enhances CFTR function	unknown	unknown	COc1ccc(cc1)c1coc2cc(cc(c2c1=O)O)O	1
PRKAA2	ligand80	XJGFWWJLMVZSIG-UHFFFAOYSA-N	C1=CC=C2C(=C1)C(=C3C=CC=CC3=N2)N	CFTR proteostasis regulator	enhances CFTR function	indirect	several	c1ccc2c(c1)c(c1ccccc1n2)N	1
PRKAA2	ligand855	HLWMLYNEZWIYMO-UHFFFAOYSA-N	CC1=CC2=C(C=C1)N=C(C=C2C)NC3=C(C=CC(=C3)Cl)OC	CFTR corrector	enhances CFTR function	unknown	unknown	Cc1cc2c(cc1)nc(cc2C)Nc1c(ccc(c1)Cl)OC	1
PRKACA	ligand1	TZBJGXHYKVUXJN-UHFFFAOYSA-N	C1=CC(=CC=C1C2=COC3=CC(=CC(=C3C2=O)O)O)O	CFTR corrector	enhances CFTR function	unknown	several	c1cc(ccc1c1coc2cc(cc(c2c1=O)O)O)O	1
PRKACA	ligand1017	IXWZKSIVLFEQNZ-UHFFFAOYSA-N	C(C1=CC=C([NH0+](=O)[OH0-])S1)1C(C(=O)OCC2=CC=CC=C2)=C(C)NC(C)=C1C(=O)OCC1=CC=CC=C1	CFTR activator	enhances CFTR function	unknown	unknown	C1(c2ccc([N+](=O)[O-])s2)C(=C(C)NC(=C1C(=O)OCc1ccccc1)C)C(=O)OCc1ccccc1	1
PRKACA	ligand1027	IZMYWEXQNFYSRZ-UHFFFAOYSA-N	C1C2C(C(=O)N)=C(NC(C3CCCCC3)=O)SC=2CCC1	strong CFTR potentiator	enhances CFTR function	binds to CFTR	Apical membrane & subapical compartment	C1c2c(C(=O)N)c(NC(=O)C3CCCCC3)sc2CCC1	1
PRKACA	ligand1050	JDUMTSOFUMWLJQ-UHFFFAOYSA-N	C1=CC=C(C=C1)C(=O)NC2=C(OC3=CC=CC=C32)C(=O)N	strong CFTR potentiator	enhances CFTR function	binds to CFTR	Apical membrane & subapical compartment	c1ccc(cc1)C(=O)Nc1c(oc2ccccc12)C(=O)N	1
PRKACA	ligand106	ADFCQWZHKCXPAJ-UHFFFAOYSA-N	C1C(COC2=C1C=CC(=C2)O)C3=CC=C(C=C3)O	potent ΔF508 CFTR activation	enhances CFTR function	unknown	unknown	C1C(COc2c1ccc(c2)O)c1ccc(cc1)O	1
PRKACA	ligand1069	JHTMQDBBUHLBPF-UHFFFAOYSA-N	C1CCC(C1)C(=O)NC2=C(C3=C(S2)CCCC3)C(=O)N	strong CFTR potentiator	enhances CFTR function	binds to CFTR	Apical membrane & subapical compartment	C1CCC(C1)C(=O)Nc1c(c2c(s1)CCCC2)C(=O)N	1
PRKACA	ligand11	WBSMIPAMAXNXFS-UHFFFAOYSA-N	C1=CC=C(C=C1)CCCNC2=C(C=C(C=C2)[N+](=O)[O-])C(=O)O	CFTR activator	inconsistent assignment	binds to CFTR	Apical membrane & subapical compartment	c1ccc(cc1)CCCNc1c(cc(cc1)[N+](=O)[O-])C(=O)O	1
PRKACA	ligand1128	JXZCUTPQSYPHMT-UHFFFAOYSA-N	CC1=CC(=NC2=CC=CC=C12)NC3=CC=C(C=C3)Br	CFTR corrector	enhances CFTR function	unknown	unknown	Cc1cc(nc2ccccc12)Nc1ccc(cc1)Br	1
PRKACA	ligand1143	KBUKUKLNLPJWCO-UHFFFAOYSA-N	C1CN(CCN1CCOC2=CC=CC=C2)S(=O)(=O)C3=CC=CC=C3	CFTR corrector	enhances CFTR function	unknown	unknown	C1CN(CCN1CCOc1ccccc1)S(=O)(=O)c1ccccc1	1
PRKACA	ligand1250	LCOLXNYRAYSOSS-UHFFFAOYSA-N	CC1C2=CC(=C(C=C2CCN1S(=O)(=O)C3=CN(C(=N3)C)C)OC)OC	CFTR corrector	enhances CFTR function	unknown	unknown	CC1c2cc(c(cc2CCN1S(=O)(=O)c1cn(c(n1)C)C)OC)OC	1
PRKACA	ligand1260	LGBHNNGNTSGBAA-UHFFFAOYSA-N	CC1=CC=C(C=C1)S(=O)(=O)N2CCN(CC2)C3=CC=CC=C3OC	CFTR corrector	enhances CFTR function	unknown	unknown	Cc1ccc(cc1)S(=O)(=O)N1CCN(CC1)c1ccccc1OC	1
PRKACA	ligand136	AIUDLVZBVMKUOQ-UHFFFAOYSA-N	C(C1=CC(C2=CC=CC=C2)=CS1)1C(C(=O)OCC2=CC=CC=C2)=C(C)NC(C)=C1C(=O)OCC1=CC=CC=C1	CFTR activator	enhances CFTR function	unknown	unknown	C1(c2cc(c3ccccc3)cs2)C(=C(C)NC(=C1C(=O)OCc1ccccc1)C)C(=O)OCc1ccccc1	1
PRKACA	ligand15	FLJBLCAZPFDCPE-UHFFFAOYSA-O	C1=CC2=CC(=O)C3=C([NH+]2C=C1)C(=CC=C3)Cl	CFTR corrector	inconsistent assignment	binds to CFTR	Apical membrane & subapical compartment	C1=CC2=CC(=O)c3c([NH+]2C=C1)c(ccc3)Cl	1
PRKACA	ligand1515	NSFHBVDUKHPTKG-ATVHPVEESA-N	CC(C)C/C(=N\NC1=NC(=CS1)C2=CC=CC=C2)/C	CFTR corrector	enhances CFTR function	unknown	unknown	CC(C)C/C(=N\Nc1nc(cs1)c1ccccc1)/C	1
PRKACA	ligand1544	OBKXEAXTFZPCHS-UHFFFAOYSA-N	C1=CC=C(C=C1)CCCC(=O)O	unspecified	enhances CFTR function	binds to an interaction partner of CFTR	ER & Golgi (Translation, quality control, trafficking, PTM)	c1ccc(cc1)CCCC(=O)O	1
PRKACA	ligand1595	OJGDCBLYJGHCIH-UHFFFAOYSA-N	CN(CC1=CC(=CC(=C1N)Br)Br)C2CCCCC2	medium CFTR corrector	enhances CFTR function	unknown	unknown	CN(Cc1cc(cc(c1N)Br)Br)C1CCCCC1	1
PRKACA	ligand17	LUKBXSAWLPMMSZ-UPHRSURJSA-N	C1=CC(=CC=C1/C=C\C2=CC(=CC(=C2)O)O)O	CFTR potentiator	enhances CFTR function	unknown	Apical membrane & subapical compartment	c1cc(ccc1/C=C\c1cc(cc(c1)O)O)O	1
PRKACA	ligand1703	PIZNEGCCPRNJRI-UHFFFAOYSA-N	CC1=CC=C(C=C1)C2=CSC(=N2)NC3=CC(=C(C=C3OC)Cl)OC	CFTR corrector	enhances CFTR function	unknown	unknown	Cc1ccc(cc1)c1csc(n1)Nc1cc(c(cc1OC)Cl)OC	1
PRKACA	ligand1768	PUUSUCIKMFPDJV-LICLKQGHSA-N	C/C(=N\NC1=NC2=CC=CC=C2S1)/C3=CC=C(C=C3)[N+](=O)[O-]	CFTR corrector	enhances CFTR function	unknown	unknown	C/C(=N\Nc1nc2ccccc2s1)/c1ccc(cc1)[N+](=O)[O-]	1
PRKACA	ligand18	REFJWTPEDVJJIY-UHFFFAOYSA-N	C1=CC(=C(C=C1C2=C(C(=O)C3=C(C=C(C=C3O2)O)O)O)O)O	CFTR activator	enhances CFTR function	unknown	unknown	c1cc(c(cc1c1c(c(=O)c2c(cc(cc2o1)O)O)O)O)O	1
PRKACA	ligand1829	QIWICSQKMCMGIS-UHFFFAOYSA-N	CC1=CC2=C(C=C1)N=C(C(=C2)C#N)N3CCN(CC3)S(=O)(=O)C4=CC=C(C=C4)OC	CFTR Corrector and Potentiator	enhances CFTR function	binds to CFTR	Apical membrane & subapical compartment	Cc1cc2c(cc1)nc(c(c2)C#N)N1CCN(CC1)S(=O)(=O)c1ccc(cc1)OC	1
PRKACA	ligand1834	QKDQGTSCWBVSJB-LICLKQGHSA-N	C/C(=N\NC1=NC2=CC=CC=C2S1)/C3=CC(=CC=C3)[N+](=O)[O-]	CFTR corrector	enhances CFTR function	unknown	unknown	C/C(=N\Nc1nc2ccccc2s1)/c1cc(ccc1)[N+](=O)[O-]	1
PRKACA	ligand19	RFDOKDAIYRJYJJ-UHFFFAOYSA-N	CC1=CC(=C2C=C(NN2)C3=CC=CC=C3)C(=O)C=C1	CFTR modulators	enhances CFTR function	binds to CFTR	Apical membrane & subapical compartment	CC1=CC(=c2cc([nH][nH]2)c2ccccc2)C(=O)C=C1	1
PRKACA	ligand1989	RPLMZGXPHOMMKL-UHFFFAOYSA-N	CC1=CC(=NC2=CC=CC=C12)NC3=CC(=C(C=C3)OC)Cl	CFTR corrector	enhances CFTR function	unknown	unknown	Cc1cc(nc2ccccc12)Nc1cc(c(cc1)OC)Cl	1
PRKACA	ligand1992	RQDZWPNXMNHDEV-UHFFFAOYSA-N	CC1=C(C=C(C=C1)C2=CSC(=N2)NC3=CC=CC=C3C)[N+](=O)[O-]	CFTR corrector	enhances CFTR function	unknown	unknown	Cc1c(cc(cc1)c1csc(n1)Nc1ccccc1C)[N+](=O)[O-]	1
PRKACA	ligand2061	SCKYRAXSEDYPSA-UHFFFAOYSA-N	CC1=CC(=O)N(C(=C1)C2CCCCC2)O	CFTR proteostasis regulator	enhances CFTR function	indirect	several	Cc1cc(=O)n(c(c1)C1CCCCC1)O	1
PRKACA	ligand2131	SSMIFVHARFVINF-UHFFFAOYSA-N	C1=CC2=C(C=CC3=C2C(=C1)C(=O)NC3=O)N	PARP-1 inhibitor	enhances CFTR function	indirect	Nucleus (Transcription)	c1cc2c(ccc3c2c(c1)c(=O)[nH]c3=O)N	1
PRKACA	ligand2185	TZGJSWWPNARXQC-UHFFFAOYSA-N	CC1=CC(=C2C=C(C(=NC2=C1)NCCNC(=O)C3=CC(=CC=C3)OC)C#N)C	CFTR Corrector and Potentiator	enhances CFTR function	binds to CFTR	Apical membrane & subapical compartment	Cc1cc(c2cc(c(nc2c1)NCCNC(=O)c1cc(ccc1)OC)C#N)C	1
PRKACA	ligand23	ZNNLBTZKUZBEKO-UHFFFAOYSA-N	COC1=C(C=C(C=C1)Cl)C(=O)NCCC2=CC=C(C=C2)S(=O)(=O)NC(=O)NC3CCCCC3	CFTR Blocker	inhibits CFTR function	binds to CFTR	Apical membrane & subapical compartment	COc1c(cc(cc1)Cl)C(=O)NCCc1ccc(cc1)S(=O)(=O)NC(=O)NC1CCCCC1	1
PRKACA	ligand2348	VLPIATFUUWWMKC-UHFFFAOYSA-N	CC1=C(C(=CC=C1)C)OCC(C)N	weak CFTR corrector	enhances CFTR function	unknown	unknown	Cc1c(c(ccc1)C)OCC(C)N	1
PRKACA	ligand24	ZQSIJRDFPHDXIC-UHFFFAOYSA-N	C1=CC(=CC=C1C2=COC3=C(C2=O)C=CC(=C3)O)O	medium CFTR corrector	enhances CFTR function	unknown	unknown	c1cc(ccc1c1coc2c(c1=O)ccc(c2)O)O	1
PRKACA	ligand243	BKQOOFNCLBQRBE-UHFFFAOYSA-N	CCC1=CC=C(C=C1)NC2=NC3=CC=CC=C3C(=C2)C	CFTR corrector	enhances CFTR function	unknown	unknown	CCc1ccc(cc1)Nc1nc2ccccc2c(c1)C	1
PRKACA	ligand2449	WEYXYSUHILNIFY-UHFFFAOYSA-N	CC1=CC(=C2C=C(C(=NC2=C1)NCCNC(=O)C3=CC=CS3)C#N)C	CFTR Corrector and Potentiator	enhances CFTR function	binds to CFTR	Apical membrane & subapical compartment	Cc1cc(c2cc(c(nc2c1)NCCNC(=O)c1cccs1)C#N)C	1
PRKACA	ligand2495	WQHRFBCFNAQNOQ-UHFFFAOYSA-N	C(C1=C(C)C=CS1)1C(C(=O)OCC2=CC=CC=C2)=C(C)NC(C)=C1C(=O)OCC1=CC=CC=C1	CFTR activator	enhances CFTR function	unknown	unknown	C1(c2c(C)ccs2)C(=C(C)NC(=C1C(=O)OCc1ccccc1)C)C(=O)OCc1ccccc1	1
PRKACA	ligand2504	WRQBEFIJZLEUBS-NDENLUEZSA-N	CC1=CC(=C(N1C2=CC=C(C=C2)OC)C)/C=C\3/C(=O)NC(=O)N(C3=O)CC4=CC=CO4	strong CFTR potentiator	enhances CFTR function	binds to CFTR	Apical membrane & subapical compartment	Cc1cc(c(n1c1ccc(cc1)OC)C)/C=C\1/C(=O)NC(=O)N(C1=O)Cc1ccco1	1
PRKACA	ligand2530	WWYMZGJMIXWAPQ-UHFFFAOYSA-N	CC1=CC(=C(C=C1)OC)NC2=NC3=CC=CC=C3C(=C2)C	CFTR corrector	enhances CFTR function	unknown	unknown	Cc1cc(c(cc1)OC)Nc1nc2ccccc2c(c1)C	1
PRKACA	ligand2560	XDROKJSWHURZGO-UHFFFAOYSA-N	C1=CC2=C(C=CO2)C3=C1C=CC(=O)O3	CFTR corrector	enhances CFTR function	unknown	unknown	c1cc2c(cco2)c2c1ccc(=O)o2	1
PRKACA	ligand26	APIXJSLKIYYUKG-UHFFFAOYSA-N	CC(C)CN1C2=C(C(=O)N(C1=O)C)NC=N2	induced chloride efflux only in Calu-3 cells	enhances CFTR function	indirect	Apical membrane & subapical compartment	CC(C)Cn1c2c(c(=O)n(c1=O)C)[nH]cn2	1
PRKACA	ligand2690	YFCWKIXGWIMLAM-UHFFFAOYSA-N	CC1=CC(=C2C(=CC(=NC2=C1)NC3=CC=CC=C3)C)C	CFTR corrector	enhances CFTR function	unknown	unknown	Cc1cc(c2c(cc(nc2c1)Nc1ccccc1)C)C	1
PRKACA	ligand27	AUYYCJSJGJYCDS-LBPRGKRZSA-N	C1=CC(=C(C=C1OC2=C(C=C(C=C2I)C[C@@H](C(=O)O)N)I)I)O	medium CFTR corrector	enhances CFTR function	unknown	unknown	c1cc(c(cc1Oc1c(cc(cc1I)C[C@@H](C(=O)O)N)I)I)O	1
PRKACA	ligand2755	YUTIFCZVCWLLRH-UHFFFAOYSA-N	CC1=CC=CC2=C1N=C(C(=C2)C#N)NCCNC(=O)C3=CC(=C(C=C3)OC)OC	CFTR Corrector and Potentiator	enhances CFTR function	binds to CFTR	Apical membrane & subapical compartment	Cc1cccc2c1nc(c(c2)C#N)NCCNC(=O)c1cc(c(cc1)OC)OC	1
PRKACA	ligand2787	ZCYCZDZSEDMTRV-UHFFFAOYSA-N	C1CN(CCN1C2=NC=CC=N2)S(=O)(=O)C3=CC=C(C=C3)Cl	CFTR corrector	enhances CFTR function	unknown	unknown	C1CN(CCN1c1ncccn1)S(=O)(=O)c1ccc(cc1)Cl	1
PRKACA	ligand2878	AYSBGNFXZVMBFB-LCYFTJDESA-N	C(/C(/[HH0])=N\O)1C(CCC=C)=NN(C)C=1OCCC	effective CFTR activator	enhances CFTR function	unknown	unknown	c1(/C=N\O)c(CCC=C)nn(C)c1OCCC	1
PRKACA	ligand2880	BAVRWDCSJSFVNJ-LDADJPATSA-N	C1=CC=C(C=C1)N/N=C/C2=CC=C(O2)C3=CC=C(C=C3)[N+](=O)[O-]	CFTR chaperone binding to NBD1	enhances CFTR function	binds to CFTR	ER & Golgi (Translation, quality control, trafficking, PTM)	c1ccc(cc1)N/N=C/c1ccc(o1)c1ccc(cc1)[N+](=O)[O-]	1
PRKACA	ligand2883	BGOJJHGVMOOKAU-UHFFFAOYSA-N	C1C2=CC=CC=C2C3=C1C=C(C=C3)NC(=O)C4=C(C=CC(=C4)C(=O)O)C(=O)O	CFTR corrector, pocket 2	enhances CFTR function	binds to CFTR	several	C1c2ccccc2c2c1cc(cc2)NC(=O)c1c(ccc(c1)C(=O)O)C(=O)O	1
PRKACA	ligand2906	DXWHZJXKTHGHQF-UHFFFAOYSA-N	CCCCNC1=C2C=CC=C3C2=C(C=C1)C(=O)N(C3=O)CCCC	Weak PARP-1 inhibitor	enhances CFTR function	indirect	Nucleus (Transcription)	CCCCNc1c2cccc3c2c(cc1)c(=O)n(c3=O)CCCC	1
PRKACA	ligand2908	FAXXFIOVHFSKRF-ZVBGSRNCSA-N	C1=CC(=C(C=C1N/N=C/C2=CC=C(O2)C3=C(C=C(C=C3)[N+](=O)[O-])Br)C(=O)O)Cl	CFTR chaperone binding to NBD1	enhances CFTR function	binds to CFTR	ER & Golgi (Translation, quality control, trafficking, PTM)	c1cc(c(cc1N/N=C/c1ccc(o1)c1c(cc(cc1)[N+](=O)[O-])Br)C(=O)O)Cl	1
PRKACA	ligand2926	HRCYEQFRHAXCRH-UHFFFAOYSA-N	CN1C2=C(C=N1)C(=NC(=N2)NC3=CC(=CC=C3)Cl)NC4=CC(=CC=C4)Cl	CFTR corrector, pocket 1	enhances CFTR function	binds to CFTR	several	Cn1c2c(cn1)c(nc(n2)Nc1cc(ccc1)Cl)Nc1cc(ccc1)Cl	1
PRKACA	ligand2940	JNAHVYVRKWKWKQ-CYBMUJFWSA-N	C[C@@]1(CCCN1)C2=NC3=C(C=CC=C3N2)C(=O)N	PARP inhibitor	enhances CFTR function	indirect	Nucleus (Transcription)	C[C@@]1(CCCN1)c1nc2c(cccc2[nH]1)C(=O)N	1
PRKACA	ligand2942	JSMKCCIMZBFWNW-UHFFFAOYSA-N	CN1CCN(CC1)CC2=C(C=CC(=C2)NC3=C4C=C(C=CC4=[NH+]C5=C3C=CC(=C5)Cl)OC)O.[Cl-]	CFTR corrector, pocket 1	enhances CFTR function	binds to CFTR	several	CN1CCN(CC1)Cc1c(ccc(c1)Nc1c2cc(ccc2[nH+]c2c1ccc(c2)Cl)OC)O.[Cl-]	1
PRKACA	ligand2946	KBGSVTREQRCYHG-UHFFFAOYSA-N	C2(=CC=C1C=C(C(=NC1=C2)N3CCN(CCC3)C(C4=CC=CS4)=O)C#N)C.CC	CFTR potentiator	enhances CFTR function	binds to CFTR	Apical membrane & subapical compartment	c1(ccc2cc(c(nc2c1)N1CCN(CCC1)C(=O)c1cccs1)C#N)C.CC	1
PRKACA	ligand2948	KDOQEEMQPHIANX-NFBKMPQASA-N	COc1ccc2c(c1)O[C@H](C[C@H]2NC(=O)C3(CC3)c4ccc5c(c4)OC(O5)(F)F)c6ccc(c(c6)OC)OC	CFTR corrector	enhances CFTR function	unknown	unknown	COc1ccc2c(c1)O[C@H](C[C@H]2NC(=O)C1(CC1)c1ccc2c(c1)OC(O2)(F)F)c1ccc(c(c1)OC)OC	1
PRKACA	ligand2949	KDOQEEMQPHIANX-REWPJTCUSA-N	COc1ccc2c(c1)O[C@@H](C[C@@H]2NC(=O)C3(CC3)c4ccc5c(c4)OC(O5)(F)F)c6ccc(c(c6)OC)OC	CFTR corrector	enhances CFTR function	unknown	unknown	COc1ccc2c(c1)O[C@@H](C[C@@H]2NC(=O)C1(CC1)c1ccc2c(c1)OC(O2)(F)F)c1ccc(c(c1)OC)OC	1
PRKACA	ligand2950	KDOQEEMQPHIANX-UHFFFAOYSA-N	COc1ccc2c(c1)OC(CC2NC(=O)C3(CC3)c4ccc5c(c4)OC(O5)(F)F)c6ccc(c(c6)OC)OC	CFTR corrector	enhances CFTR function	unknown	unknown	COc1ccc2c(c1)OC(CC2NC(=O)C1(CC1)c1ccc2c(c1)OC(O2)(F)F)c1ccc(c(c1)OC)OC	1
PRKACA	ligand2964	LSBRKYXIZOVMPC-IFMALSPDSA-N	COc1ccc2c(c1)O[C@H](C[C@H]2NC(=O)C3(CC3)c4ccc5c(c4)OC(O5)(F)F)c6cccc(c6)C(=O)O	CFTR corrector	enhances CFTR function	unknown	unknown	COc1ccc2c(c1)O[C@H](C[C@H]2NC(=O)C1(CC1)c1ccc2c(c1)OC(O2)(F)F)c1cccc(c1)C(=O)O	1
PRKACA	ligand2989	PEZMUBLXTZBCNH-UHFFFAOYSA-N	COc1ccc2c(c1)OC(CC2NC(=O)C3(CC3)c4ccc5c(c4)OC(O5)(F)F)c6ccccc6	CFTR corrector	enhances CFTR function	unknown	unknown	COc1ccc2c(c1)OC(CC2NC(=O)C1(CC1)c1ccc2c(c1)OC(O2)(F)F)c1ccccc1	1
PRKACA	ligand3029	UYJZZVDLGDDTCL-UHFFFAOYSA-N	CN(C)CC(=O)NC1=CC2=C(C=C1)NC(=O)C3=CC=CC=C32	PARP inhibitor	enhances CFTR function	indirect	Nucleus (Transcription)	CN(C)CC(=O)Nc1cc2c(cc1)[nH]c(=O)c1ccccc21	1
PRKACA	ligand3059	XJSGHOOFABZHRF-IFMALSPDSA-N	COc1ccc2c(c1)O[C@H](C[C@H]2NC(=O)C3(CC3)c4ccc5c(c4)OC(O5)(F)F)c6ccc(cc6)C(=O)O	CFTR corrector	enhances CFTR function	unknown	unknown	COc1ccc2c(c1)O[C@H](C[C@H]2NC(=O)C1(CC1)c1ccc2c(c1)OC(O2)(F)F)c1ccc(cc1)C(=O)O	1
PRKACA	ligand3062	YAZWGQPBZYRJOI-UHFFFAOYSA-N	C2=C(C=C1C=C(C(=NC1=C2)N3CCN(CC3)C(C4=C(C=CC=C4)Cl)=O)C#N)OC.CC	CFTR potentiator	enhances CFTR function	binds to CFTR	Apical membrane & subapical compartment	c1c(cc2cc(c(nc2c1)N1CCN(CC1)C(=O)c1c(cccc1)Cl)C#N)OC.CC	1
PRKACA	ligand3064	YQPMMCSWGHFWEY-UTINFBMNSA-N	N(CCC=C)1[C@H](CO)[C@@H](O)[C@H](O)[C@@H](O)C1	CFTR corrector	enhances CFTR function	unknown	unknown	N1(CCC=C)[C@H](CO)[C@@H](O)[C@H](O)[C@@H](O)C1	1
PRKACA	ligand3078	BHNLPHFGIMIKBX-UHFFFAOYSA-N	S1(C(=NC(=C1C=2(N=C(NC(=O)C=CC(C)C)SC=2))C)NC(=O)C)	to be classified	to be classified	to be classified	to be classified	s1c(nc(c1c1nc(NC(=O)C=CC(C)C)sc1)C)NC(=O)C	1
PRKACA	ligand3080	DBGTUHVUTOSJOJ-UHFFFAOYSA-N	S1(C(=NC(=C1C=3(N=C(NC2(=CC(C(=O)O)=CC=C2))SC=3))C)NC(=O)C(C)(C)C)	to be classified	to be classified	to be classified	to be classified	s1c(nc(c1c1nc(Nc2cc(C(=O)O)ccc2)sc1)C)NC(=O)C(C)(C)C	1
PRKACA	ligand3099	PGPPITSUVBAOTE-UHFFFAOYSA-N	S1(C(=NC(=C1C=2(N=C(NCCO)SC=2))C)NC(=O)C)	to be classified	to be classified	to be classified	to be classified	s1c(nc(c1c1nc(NCCO)sc1)C)NC(=O)C	1
PRKACA	ligand3102	QJYUHPGRNQQGGG-UHFFFAOYSA-N	S1(C(=NC(=C1C=3(N=C(NC2(CCCCC2))SC=3))C)NC(=O)C)	to be classified	to be classified	to be classified	to be classified	s1c(nc(c1c1nc(NC2CCCCC2)sc1)C)NC(=O)C	1
PRKACA	ligand3104	VXNBNOYDTNSYQP-UHFFFAOYSA-N	[Br]CC(=O)NC=1(SC=C(N=1)C=2(SC(NC(=O)C)=NC=2C))	to be classified	to be classified	to be classified	to be classified	BrCC(=O)Nc1scc(n1)c1sc(NC(=O)C)nc1C	1
PRKACA	ligand3112	ZAAVGWLFVJKADF-UHFFFAOYSA-N	S1(C(=NC(=C1C=3(N=C(N(C2(=CC(C(=O)C)=CC=C2))CCO)SC=3))C)NC(=O)C)	to be classified	to be classified	to be classified	to be classified	s1c(nc(c1c1nc(N(c2cc(C(=O)C)ccc2)CCO)sc1)C)NC(=O)C	1
PRKACA	ligand3114	ZEQRQXRPMGQNBI-UHFFFAOYSA-N	S1(C(=NC(=C1C=2(N=C(NCCO)SC=2))C)NC(=O)C3(=CC=CC=C3))	to be classified	to be classified	to be classified	to be classified	s1c(nc(c1c1nc(NCCO)sc1)C)NC(=O)c1ccccc1	1
PRKACA	ligand32	DHKIZPIDZINAAO-UHFFFAOYSA-N	CCOC1=CC=CC=C1NC2=NC(=CS2)C3=C(N=C(S3)NC(=O)C4=CC=CC=C4)C	CFTR corrector	enhances CFTR function	unknown	unknown	CCOc1ccccc1Nc1nc(cs1)c1c(nc(s1)NC(=O)c1ccccc1)C	1
PRKACA	ligand35	FTVWIRXFELQLPI-UHFFFAOYSA-N	C1C(OC2=CC(=CC(=C2C1=O)O)O)C3=CC=C(C=C3)O	ΔF508 CFTR activation	enhances CFTR function	unknown	unknown	C1C(Oc2cc(cc(c2C1=O)O)O)c1ccc(cc1)O	1
PRKACA	ligand36	HEFNNWSXXWATRW-UHFFFAOYSA-N	CC(C)CC1=CC=C(C=C1)C(C)C(=O)O	CFTR corrector	enhances CFTR function	indirect	several	CC(C)Cc1ccc(cc1)C(C)C(=O)O	1
PRKACA	ligand41	IYRMWMYZSQPJKC-UHFFFAOYSA-N	C1=CC(=CC=C1C2=C(C(=O)C3=C(C=C(C=C3O2)O)O)O)O	influence of intracellular CFTR distribution	enhances CFTR function	indirect	ER & Golgi (Translation, quality control, trafficking, PTM)	c1cc(ccc1c1c(c(=O)c2c(cc(cc2o1)O)O)O)O	1
PRKACA	ligand422	DCTCLIJFMDOMSY-UHFFFAOYSA-N	CC(C)(C)C1=CC=C(C=C1)C2=CC(=O)C3=CC=CC=C3O2	CFTR inhibitor	inhibits CFTR function	unknown	unknown	CC(C)(C)c1ccc(cc1)c1cc(=O)c2ccccc2o1	1
PRKACA	ligand471	DLLKDLFPBARGCC-UHFFFAOYSA-N	CC1=C(SC(=N1)NC(=O)C2=CC=CC=C2)C3=CSC(=N3)NC4=CC=CC=C4OC	CFTR corrector	enhances CFTR function	unknown	unknown	Cc1c(sc(n1)NC(=O)c1ccccc1)c1csc(n1)Nc1ccccc1OC	1
PRKACA	ligand5	LUKBXSAWLPMMSZ-OWOJBTEDSA-N	C1=CC(=CC=C1/C=C/C2=CC(=CC(=C2)O)O)O	CFTR corrector	enhances CFTR function	unknown	Apical membrane & subapical compartment	c1cc(ccc1/C=C/c1cc(cc(c1)O)O)O	1
PRKACA	ligand54	NPOJQCVWMSKXDN-UHFFFAOYSA-N	COC(=O)C1=C(C(=C(C(=C1Cl)Cl)C(=O)OC)Cl)Cl	strong CFTR corrector	enhances CFTR function	unknown	unknown	COC(=O)c1c(c(c(c(c1Cl)Cl)C(=O)OC)Cl)Cl	1
PRKACA	ligand643	FTSCEGKYKXESFF-LXTVHRRPSA-N	CCCCCCCCCN1C[C@@H]([C@H]([C@@H]([C@H]1CO)O)O)O	CFTR corrector	enhances CFTR function	unknown	unknown	CCCCCCCCCN1C[C@@H]([C@H]([C@@H]([C@H]1CO)O)O)O	1
PRKACA	ligand645	FTVWIRXFELQLPI-ZDUSSCGKSA-N	C1[C@H](OC2=CC(=CC(=C2C1=O)O)O)C3=CC=C(C=C3)O	ΔF508 CFTR activation	enhances CFTR function	unknown	unknown	C1[C@H](Oc2cc(cc(c2C1=O)O)O)c1ccc(cc1)O	1
PRKACA	ligand712	GIEHIZKCIZLXLF-UHFFFAOYSA-N	C1CN(CCN1C2=C3C=CC(=CC3=NC=C2)Cl)S(=O)(=O)C4=CC=C(C=C4)Cl	CFTR corrector	enhances CFTR function	unknown	unknown	C1CN(CCN1c1c2ccc(cc2ncc1)Cl)S(=O)(=O)c1ccc(cc1)Cl	1
PRKACA	ligand80	XJGFWWJLMVZSIG-UHFFFAOYSA-N	C1=CC=C2C(=C1)C(=C3C=CC=CC3=N2)N	CFTR proteostasis regulator	enhances CFTR function	indirect	several	c1ccc2c(c1)c(c1ccccc1n2)N	1
PRKACA	ligand873	HQNGOCGBIGVSGF-UHFFFAOYSA-N	CC1=CC=C(C=C1)NC2=NC3=CC=CC=C3C(=C2)C	CFTR corrector	enhances CFTR function	unknown	unknown	Cc1ccc(cc1)Nc1nc2ccccc2c(c1)C	1
PRKACA	ligand911	HZYRBUCNWBHBKG-UHFFFAOYSA-N	C1CCC2=C(C1)C(=C(S2)NC(=O)NC3=CC=CC=C3)C(=O)N	strong CFTR potentiator	enhances CFTR function	binds to CFTR	Apical membrane & subapical compartment	C1CCc2c(C1)c(c(s2)NC(=O)Nc1ccccc1)C(=O)N	1
PRKCE	ligand12	WMBWREPUVVBILR-WIYYLYMNSA-N	C1[C@H]([C@H](OC2=CC(=CC(=C21)O)O)C3=CC(=C(C(=C3)O)O)O)OC(=O)C4=CC(=C(C(=C4)O)O)O	CFTR activator	enhances CFTR function	indirect	several	C1[C@H]([C@H](Oc2cc(cc(c12)O)O)c1cc(c(c(c1)O)O)O)OC(=O)c1cc(c(c(c1)O)O)O	1
PRKCE	ligand1309	LSHVYAFMTMFKBA-TZIWHRDSSA-N	C1[C@H]([C@H](OC2=CC(=CC(=C21)O)O)C3=CC(=C(C=C3)O)O)OC(=O)C4=CC(=C(C(=C4)O)O)O	CFTR activator	enhances CFTR function	unknown	unknown	C1[C@H]([C@H](Oc2cc(cc(c12)O)O)c1cc(c(cc1)O)O)OC(=O)c1cc(c(c(c1)O)O)O	1
PRKCE	ligand2	VFLDPWHFBUODDF-FCXRPNKRSA-N	COC1=C(C=CC(=C1)/C=C/C(=O)CC(=O)/C=C/C2=CC(=C(C=C2)O)OC)O	CFTR corrector	likely enhances CFTR function	unknown	ER & Golgi (Translation, quality control, trafficking, PTM)	COc1c(ccc(c1)/C=C/C(=O)CC(=O)/C=C/c1cc(c(cc1)O)OC)O	1
PRKCE	ligand2948	KDOQEEMQPHIANX-NFBKMPQASA-N	COc1ccc2c(c1)O[C@H](C[C@H]2NC(=O)C3(CC3)c4ccc5c(c4)OC(O5)(F)F)c6ccc(c(c6)OC)OC	CFTR corrector	enhances CFTR function	unknown	unknown	COc1ccc2c(c1)O[C@H](C[C@H]2NC(=O)C1(CC1)c1ccc2c(c1)OC(O2)(F)F)c1ccc(c(c1)OC)OC	1
PRKCE	ligand2949	KDOQEEMQPHIANX-REWPJTCUSA-N	COc1ccc2c(c1)O[C@@H](C[C@@H]2NC(=O)C3(CC3)c4ccc5c(c4)OC(O5)(F)F)c6ccc(c(c6)OC)OC	CFTR corrector	enhances CFTR function	unknown	unknown	COc1ccc2c(c1)O[C@@H](C[C@@H]2NC(=O)C1(CC1)c1ccc2c(c1)OC(O2)(F)F)c1ccc(c(c1)OC)OC	1
PRKCE	ligand2950	KDOQEEMQPHIANX-UHFFFAOYSA-N	COc1ccc2c(c1)OC(CC2NC(=O)C3(CC3)c4ccc5c(c4)OC(O5)(F)F)c6ccc(c(c6)OC)OC	CFTR corrector	enhances CFTR function	unknown	unknown	COc1ccc2c(c1)OC(CC2NC(=O)C1(CC1)c1ccc2c(c1)OC(O2)(F)F)c1ccc(c(c1)OC)OC	1
PRKCE	ligand2964	LSBRKYXIZOVMPC-IFMALSPDSA-N	COc1ccc2c(c1)O[C@H](C[C@H]2NC(=O)C3(CC3)c4ccc5c(c4)OC(O5)(F)F)c6cccc(c6)C(=O)O	CFTR corrector	enhances CFTR function	unknown	unknown	COc1ccc2c(c1)O[C@H](C[C@H]2NC(=O)C1(CC1)c1ccc2c(c1)OC(O2)(F)F)c1cccc(c1)C(=O)O	1
PRKCE	ligand2989	PEZMUBLXTZBCNH-UHFFFAOYSA-N	COc1ccc2c(c1)OC(CC2NC(=O)C3(CC3)c4ccc5c(c4)OC(O5)(F)F)c6ccccc6	CFTR corrector	enhances CFTR function	unknown	unknown	COc1ccc2c(c1)OC(CC2NC(=O)C1(CC1)c1ccc2c(c1)OC(O2)(F)F)c1ccccc1	1
PRKCE	ligand3059	XJSGHOOFABZHRF-IFMALSPDSA-N	COc1ccc2c(c1)O[C@H](C[C@H]2NC(=O)C3(CC3)c4ccc5c(c4)OC(O5)(F)F)c6ccc(cc6)C(=O)O	CFTR corrector	enhances CFTR function	unknown	unknown	COc1ccc2c(c1)O[C@H](C[C@H]2NC(=O)C1(CC1)c1ccc2c(c1)OC(O2)(F)F)c1ccc(cc1)C(=O)O	1
PRKCE	ligand3105	WMBWREPUVVBILR-UHFFFAOYSA-N	C1C(C(OC2=CC(=CC(=C21)O)O)C3=CC(=C(C(=C3)O)O)O)OC(=O)C4=CC(=C(C(=C4)O)O)O	to be classified	to be classified	to be classified	to be classified	C1C(C(Oc2cc(cc(c12)O)O)c1cc(c(c(c1)O)O)O)OC(=O)c1cc(c(c(c1)O)O)O	1
PRKCE	ligand801	HBOMLICNUCNMMY-XLPZGREQSA-N	CC1=CN(C(=O)NC1=O)[C@H]2C[C@@H]([C@H](O2)CO)N=[N+]=[N-]	weak CFTR corrector	enhances CFTR function	unknown	unknown	Cc1cn(c(=O)[nH]c1=O)[C@H]1C[C@@H]([C@H](O1)CO)N=[N+]=[N-]	1
RAB11B	ligand1143	KBUKUKLNLPJWCO-UHFFFAOYSA-N	C1CN(CCN1CCOC2=CC=CC=C2)S(=O)(=O)C3=CC=CC=C3	CFTR corrector	enhances CFTR function	unknown	unknown	C1CN(CCN1CCOc1ccccc1)S(=O)(=O)c1ccccc1	1
RAB11B	ligand2061	SCKYRAXSEDYPSA-UHFFFAOYSA-N	CC1=CC(=O)N(C(=C1)C2CCCCC2)O	CFTR proteostasis regulator	enhances CFTR function	indirect	several	Cc1cc(=O)n(c(c1)C1CCCCC1)O	1
RAB11B	ligand2943	JTDYUFSDZATMKU-UHFFFAOYSA-N	C1=CC2=C3C(=C1)C(=O)N(C(=O)C3=CC=C2)CCCCCC(=O)NO	CFTR corrector	enhances CFTR function	unknown	unknown	c1cc2c3c(c1)c(=O)n(c(=O)c3ccc2)CCCCCC(=O)NO	1
RAB11B	ligand2995	PSPRNONTFBJUDQ-SCFUHWHPSA-N	O=P(O)(O)OP(=O)(O)OP(=O)(O)OC[C@H]4O[C@@H](n2cnc1c(ncnc12)NCCc3ccccc3)[C@H](O)[C@@H]4O	CFTR potentiator	enhances CFTR function	binds to CFTR	Apical membrane & subapical compartment	O=P(O)(O)OP(=O)(O)OP(=O)(O)OC[C@H]1O[C@@H](n2cnc3c(ncnc23)NCCc2ccccc2)[C@H](O)[C@@H]1O	1
RAB11B	ligand3112	ZAAVGWLFVJKADF-UHFFFAOYSA-N	S1(C(=NC(=C1C=3(N=C(N(C2(=CC(C(=O)C)=CC=C2))CCO)SC=3))C)NC(=O)C)	to be classified	to be classified	to be classified	to be classified	s1c(nc(c1c1nc(N(c2cc(C(=O)C)ccc2)CCO)sc1)C)NC(=O)C	1
RAB11B	ligand69	RODXRVNMMDRFIK-UHFFFAOYSA-N	COC1=C(C=C2C(=C1)C=CC(=O)O2)O	CFTR corrector	enhances CFTR function	unknown	unknown	COc1c(cc2c(c1)ccc(=O)o2)O	1
RAB4A	ligand122	AGFVQCSHMSTFBV-UHFFFAOYSA-N	C1CC(C1)(C(=O)O)C(=O)O.[NH2-].[NH2-].[Pt]	strong CFTR corrector	enhances CFTR function	unknown	unknown	C1CC(C1)(C(=O)O)C(=O)O.[NH2-].[NH2-].[Pt]	1
RAB4A	ligand136	AIUDLVZBVMKUOQ-UHFFFAOYSA-N	C(C1=CC(C2=CC=CC=C2)=CS1)1C(C(=O)OCC2=CC=CC=C2)=C(C)NC(C)=C1C(=O)OCC1=CC=CC=C1	CFTR activator	enhances CFTR function	unknown	unknown	C1(c2cc(c3ccccc3)cs2)C(=C(C)NC(=C1C(=O)OCc1ccccc1)C)C(=O)OCc1ccccc1	1
RAB4A	ligand1832	QJRPMZWTWYPYKW-UHFFFAOYSA-N	C1CN(CCN1C2=C3C=CC(=CC3=NC=C2)Cl)S(=O)(=O)C4=CC=CC=C4	CFTR corrector	enhances CFTR function	unknown	unknown	C1CN(CCN1c1c2ccc(cc2ncc1)Cl)S(=O)(=O)c1ccccc1	1
RAB4A	ligand1834	QKDQGTSCWBVSJB-LICLKQGHSA-N	C/C(=N\NC1=NC2=CC=CC=C2S1)/C3=CC(=CC=C3)[N+](=O)[O-]	CFTR corrector	enhances CFTR function	unknown	unknown	C/C(=N\Nc1nc2ccccc2s1)/c1cc(ccc1)[N+](=O)[O-]	1
RAB4A	ligand2	VFLDPWHFBUODDF-FCXRPNKRSA-N	COC1=C(C=CC(=C1)/C=C/C(=O)CC(=O)/C=C/C2=CC(=C(C=C2)O)OC)O	CFTR corrector	likely enhances CFTR function	unknown	ER & Golgi (Translation, quality control, trafficking, PTM)	COc1c(ccc(c1)/C=C/C(=O)CC(=O)/C=C/c1cc(c(cc1)O)OC)O	1
RAB4A	ligand2144	SUYVUBYJARFZHO-UHFFFAOYSA-N	C1C(C(OC1N2C=NC3=C2N=CN=C3N)COP(=O)(O)OP(=O)(O)OP(=O)(O)O)O	CFTR activator	enhances CFTR function	unknown	unknown	C1C(C(OC1n1cnc2c1ncnc2N)COP(=O)(O)OP(=O)(O)OP(=O)(O)O)O	1
RAB4A	ligand2449	WEYXYSUHILNIFY-UHFFFAOYSA-N	CC1=CC(=C2C=C(C(=NC2=C1)NCCNC(=O)C3=CC=CS3)C#N)C	CFTR Corrector and Potentiator	enhances CFTR function	binds to CFTR	Apical membrane & subapical compartment	Cc1cc(c2cc(c(nc2c1)NCCNC(=O)c1cccs1)C#N)C	1
RAB4A	ligand2664	YAPQBXQYLJRXSA-UHFFFAOYSA-N	CN1C=NC2=C1C(=O)NC(=O)N2C	unspecified	enhances CFTR function	indirect	Apical membrane & subapical compartment	Cn1cnc2c1c(=O)[nH]c(=O)n2C	1
RAB4A	ligand2878	AYSBGNFXZVMBFB-LCYFTJDESA-N	C(/C(/[HH0])=N\O)1C(CCC=C)=NN(C)C=1OCCC	effective CFTR activator	enhances CFTR function	unknown	unknown	c1(/C=N\O)c(CCC=C)nn(C)c1OCCC	1
RAB4A	ligand2908	FAXXFIOVHFSKRF-ZVBGSRNCSA-N	C1=CC(=C(C=C1N/N=C/C2=CC=C(O2)C3=C(C=C(C=C3)[N+](=O)[O-])Br)C(=O)O)Cl	CFTR chaperone binding to NBD1	enhances CFTR function	binds to CFTR	ER & Golgi (Translation, quality control, trafficking, PTM)	c1cc(c(cc1N/N=C/c1ccc(o1)c1c(cc(cc1)[N+](=O)[O-])Br)C(=O)O)Cl	1
RAB4A	ligand2935	ISSNGBUFJXTJKY-UHFFFAOYSA-N	C1=CC(OC)=CC(OC)=C1C1CC(C2=C(O)C=CC=C2O)=NN1C1=CC=C(S(N)(=O)=O)C=C1	CFTR potentiator	enhances CFTR function	binds to CFTR	Apical membrane & subapical compartment	c1cc(OC)cc(OC)c1C1CC(=NN1c1ccc(S(=O)(=O)N)cc1)c1c(O)cccc1O	1
RAB4A	ligand2956	KXTYBXCEQOANSX-MQYZIMMHSA-N	C[C@@H]1[C@H]\2CC[C@H](/C2=C/[C@]3([C@@H](CC(=C3[C@@H]([C@H]1O)O[C@@H]4[C@H]([C@@H]([C@H]([C@@H](O4)COC(C)(C)C=C)O)OC(=O)C)O)[C@H](C)COC(=O)C)O)C)COC	selective interaction with CFTR secondary binding motif (pS753)	enhances CFTR function	binds to CFTR	several	C[C@@H]1[C@H]2CC[C@H](C2=C[C@]2([C@@H](CC(=C2[C@@H]([C@H]1O)O[C@@H]1[C@H]([C@@H]([C@H]([C@@H](O1)COC(C)(C)C=C)O)OC(=O)C)O)[C@H](C)COC(=O)C)O)C)COC	1
RAB4A	ligand2964	LSBRKYXIZOVMPC-IFMALSPDSA-N	COc1ccc2c(c1)O[C@H](C[C@H]2NC(=O)C3(CC3)c4ccc5c(c4)OC(O5)(F)F)c6cccc(c6)C(=O)O	CFTR corrector	enhances CFTR function	unknown	unknown	COc1ccc2c(c1)O[C@H](C[C@H]2NC(=O)C1(CC1)c1ccc2c(c1)OC(O2)(F)F)c1cccc(c1)C(=O)O	1
RAB4A	ligand3057	XGJKADGASPPCCX-UHFFFAOYSA-N	C1=CC(OC)=CC(OC)=C1C1CC(C2=C(O)C=CC=C2)=NN1C1=CC=C(S(N)(=O)=O)C=C1	CFTR potentiator	enhances CFTR function	binds to CFTR	Apical membrane & subapical compartment	c1cc(OC)cc(OC)c1C1CC(=NN1c1ccc(S(=O)(=O)N)cc1)c1c(O)cccc1	1
RAB4A	ligand3065	YWPPDWBQKYEYCU-UHFFFAOYSA-N	C1=CC=C(OC)C(OC)=C1C1CC(C2=C(O)C=CC=C2)=NN1C1=CC=C(S(N)(=O)=O)C=C1	CFTR potentiator	enhances CFTR function	binds to CFTR	Apical membrane & subapical compartment	c1ccc(OC)c(OC)c1C1CC(=NN1c1ccc(S(=O)(=O)N)cc1)c1c(O)cccc1	1
RAB4A	ligand3102	QJYUHPGRNQQGGG-UHFFFAOYSA-N	S1(C(=NC(=C1C=3(N=C(NC2(CCCCC2))SC=3))C)NC(=O)C)	to be classified	to be classified	to be classified	to be classified	s1c(nc(c1c1nc(NC2CCCCC2)sc1)C)NC(=O)C	1
RAB5A	ligand1069	JHTMQDBBUHLBPF-UHFFFAOYSA-N	C1CCC(C1)C(=O)NC2=C(C3=C(S2)CCCC3)C(=O)N	strong CFTR potentiator	enhances CFTR function	binds to CFTR	Apical membrane & subapical compartment	C1CCC(C1)C(=O)Nc1c(c2c(s1)CCCC2)C(=O)N	1
RAB5A	ligand1128	JXZCUTPQSYPHMT-UHFFFAOYSA-N	CC1=CC(=NC2=CC=CC=C12)NC3=CC=C(C=C3)Br	CFTR corrector	enhances CFTR function	unknown	unknown	Cc1cc(nc2ccccc12)Nc1ccc(cc1)Br	1
RAB5A	ligand122	AGFVQCSHMSTFBV-UHFFFAOYSA-N	C1CC(C1)(C(=O)O)C(=O)O.[NH2-].[NH2-].[Pt]	strong CFTR corrector	enhances CFTR function	unknown	unknown	C1CC(C1)(C(=O)O)C(=O)O.[NH2-].[NH2-].[Pt]	1
RAB5A	ligand1525	NVMIBYLXLVBCEV-UHFFFAOYSA-N	CC1=NC(=NC2=C1C=CC(=C2)OC)NC3=NC(=O)C=C(N3)C4=CC=CC=C4	CFTR corrector	enhances CFTR function	unknown	unknown	Cc1nc(nc2c1ccc(c2)OC)Nc1nc(=O)cc([nH]1)c1ccccc1	1
RAB5A	ligand16	JWZZKOKVBUJMES-UHFFFAOYSA-N	CC(C)NCC(C1=CC(=C(C=C1)O)O)O	stimulates Cl- conductance as agonist of β2 adrenergic receptor	enhances CFTR function	indirect	Apical membrane & subapical compartment	CC(C)NCC(c1cc(c(cc1)O)O)O	1
RAB5A	ligand1703	PIZNEGCCPRNJRI-UHFFFAOYSA-N	CC1=CC=C(C=C1)C2=CSC(=N2)NC3=CC(=C(C=C3OC)Cl)OC	CFTR corrector	enhances CFTR function	unknown	unknown	Cc1ccc(cc1)c1csc(n1)Nc1cc(c(cc1OC)Cl)OC	1
RAB5A	ligand1728	PMYHPAQOMVOLOD-XFFZJAGNSA-N	C(/C(/[HH0])=N\O)1C(CCC=C)=NN(C)C=1OC	effective CFTR activator	enhances CFTR function	unknown	unknown	c1(/C=N\O)c(CCC=C)nn(C)c1OC	1
RAB5A	ligand1768	PUUSUCIKMFPDJV-LICLKQGHSA-N	C/C(=N\NC1=NC2=CC=CC=C2S1)/C3=CC=C(C=C3)[N+](=O)[O-]	CFTR corrector	enhances CFTR function	unknown	unknown	C/C(=N\Nc1nc2ccccc2s1)/c1ccc(cc1)[N+](=O)[O-]	1
RAB5A	ligand1832	QJRPMZWTWYPYKW-UHFFFAOYSA-N	C1CN(CCN1C2=C3C=CC(=CC3=NC=C2)Cl)S(=O)(=O)C4=CC=CC=C4	CFTR corrector	enhances CFTR function	unknown	unknown	C1CN(CCN1c1c2ccc(cc2ncc1)Cl)S(=O)(=O)c1ccccc1	1
RAB5A	ligand187	AXEGYQIJLMUXKW-UHFFFAOYSA-N	C1=CN=C(N=C1)NC2=NC(=CS2)C3=CC(=C(C=C3)O)O	CFTR corrector	enhances CFTR function	unknown	unknown	c1cnc(nc1)Nc1nc(cs1)c1cc(c(cc1)O)O	1
RAB5A	ligand1992	RQDZWPNXMNHDEV-UHFFFAOYSA-N	CC1=C(C=C(C=C1)C2=CSC(=N2)NC3=CC=CC=C3C)[N+](=O)[O-]	CFTR corrector	enhances CFTR function	unknown	unknown	Cc1c(cc(cc1)c1csc(n1)Nc1ccccc1C)[N+](=O)[O-]	1
RAB5A	ligand2	VFLDPWHFBUODDF-FCXRPNKRSA-N	COC1=C(C=CC(=C1)/C=C/C(=O)CC(=O)/C=C/C2=CC(=C(C=C2)O)OC)O	CFTR corrector	likely enhances CFTR function	unknown	ER & Golgi (Translation, quality control, trafficking, PTM)	COc1c(ccc(c1)/C=C/C(=O)CC(=O)/C=C/c1cc(c(cc1)O)OC)O	1
RAB5A	ligand21	WAEXFXRVDQXREF-UHFFFAOYSA-N	C1=CC=C(C=C1)NC(=O)CCCCCCC(=O)NO	CFTR proteostasis regulator	enhances CFTR function	indirect	several	c1ccc(cc1)NC(=O)CCCCCCC(=O)NO	1
RAB5A	ligand2131	SSMIFVHARFVINF-UHFFFAOYSA-N	C1=CC2=C(C=CC3=C2C(=C1)C(=O)NC3=O)N	PARP-1 inhibitor	enhances CFTR function	indirect	Nucleus (Transcription)	c1cc2c(ccc3c2c(c1)c(=O)[nH]c3=O)N	1
RAB5A	ligand2144	SUYVUBYJARFZHO-UHFFFAOYSA-N	C1C(C(OC1N2C=NC3=C2N=CN=C3N)COP(=O)(O)OP(=O)(O)OP(=O)(O)O)O	CFTR activator	enhances CFTR function	unknown	unknown	C1C(C(OC1n1cnc2c1ncnc2N)COP(=O)(O)OP(=O)(O)OP(=O)(O)O)O	1
RAB5A	ligand2449	WEYXYSUHILNIFY-UHFFFAOYSA-N	CC1=CC(=C2C=C(C(=NC2=C1)NCCNC(=O)C3=CC=CS3)C#N)C	CFTR Corrector and Potentiator	enhances CFTR function	binds to CFTR	Apical membrane & subapical compartment	Cc1cc(c2cc(c(nc2c1)NCCNC(=O)c1cccs1)C#N)C	1
RAB5A	ligand2504	WRQBEFIJZLEUBS-NDENLUEZSA-N	CC1=CC(=C(N1C2=CC=C(C=C2)OC)C)/C=C\3/C(=O)NC(=O)N(C3=O)CC4=CC=CO4	strong CFTR potentiator	enhances CFTR function	binds to CFTR	Apical membrane & subapical compartment	Cc1cc(c(n1c1ccc(cc1)OC)C)/C=C\1/C(=O)NC(=O)N(C1=O)Cc1ccco1	1
RAB5A	ligand2530	WWYMZGJMIXWAPQ-UHFFFAOYSA-N	CC1=CC(=C(C=C1)OC)NC2=NC3=CC=CC=C3C(=C2)C	CFTR corrector	enhances CFTR function	unknown	unknown	Cc1cc(c(cc1)OC)Nc1nc2ccccc2c(c1)C	1
RAB5A	ligand2787	ZCYCZDZSEDMTRV-UHFFFAOYSA-N	C1CN(CCN1C2=NC=CC=N2)S(=O)(=O)C3=CC=C(C=C3)Cl	CFTR corrector	enhances CFTR function	unknown	unknown	C1CN(CCN1c1ncccn1)S(=O)(=O)c1ccc(cc1)Cl	1
RAB5A	ligand2875	AQWKVJFRGORALM-UHFFFAOYSA-N	OC1=CC=C(C)C=C1C2=NNC(C3=CC=CC=C3)=C2	CFTR chaperone and potentiator	enhances CFTR function	binds to CFTR	several	Oc1ccc(C)cc1c1n[nH]c(c2ccccc2)c1	1
RAB5A	ligand2880	BAVRWDCSJSFVNJ-LDADJPATSA-N	C1=CC=C(C=C1)N/N=C/C2=CC=C(O2)C3=CC=C(C=C3)[N+](=O)[O-]	CFTR chaperone binding to NBD1	enhances CFTR function	binds to CFTR	ER & Golgi (Translation, quality control, trafficking, PTM)	c1ccc(cc1)N/N=C/c1ccc(o1)c1ccc(cc1)[N+](=O)[O-]	1
RAB5A	ligand2892	CJFNUDMDMGMQSU-UHFFFAOYSA-N	C1=CC=C(OC)C(OC)=C1C1CC(C2=C(O)C(O)=CC=C2)=NN1C1=CC=C(S(N)(=O)=O)C=C1	strong CFTR potentiator	enhances CFTR function	binds to CFTR	Apical membrane & subapical compartment	c1ccc(OC)c(OC)c1C1CC(=NN1c1ccc(S(=O)(=O)N)cc1)c1c(O)c(O)ccc1	1
RAB5A	ligand2916	GALYZWCGYCEXNA-UHFFFAOYSA-N	C1=CC(OC)=CC(OC)=C1C1CC(C2=C(O)C(O)=CC=C2)=NN1C1=CC=C(S(N)(=O)=O)C=C1	strong CFTR potentiator	enhances CFTR function	binds to CFTR	Apical membrane & subapical compartment	c1cc(OC)cc(OC)c1C1CC(=NN1c1ccc(S(=O)(=O)N)cc1)c1c(O)c(O)ccc1	1
RAB5A	ligand2935	ISSNGBUFJXTJKY-UHFFFAOYSA-N	C1=CC(OC)=CC(OC)=C1C1CC(C2=C(O)C=CC=C2O)=NN1C1=CC=C(S(N)(=O)=O)C=C1	CFTR potentiator	enhances CFTR function	binds to CFTR	Apical membrane & subapical compartment	c1cc(OC)cc(OC)c1C1CC(=NN1c1ccc(S(=O)(=O)N)cc1)c1c(O)cccc1O	1
RAB5A	ligand2949	KDOQEEMQPHIANX-REWPJTCUSA-N	COc1ccc2c(c1)O[C@@H](C[C@@H]2NC(=O)C3(CC3)c4ccc5c(c4)OC(O5)(F)F)c6ccc(c(c6)OC)OC	CFTR corrector	enhances CFTR function	unknown	unknown	COc1ccc2c(c1)O[C@@H](C[C@@H]2NC(=O)C1(CC1)c1ccc2c(c1)OC(O2)(F)F)c1ccc(c(c1)OC)OC	1
RAB5A	ligand2960	LJBFRHUDVJSADK-UHFFFAOYSA-N	C1=CC(OC)=C(OC)C=C1C1CC(C2=C(O)C(O)=CC=C2)=NN1C1=CC=C(S(N)(=O)=O)C=C1	strong CFTR potentiator	enhances CFTR function	binds to CFTR	Apical membrane & subapical compartment	c1cc(OC)c(OC)cc1C1CC(=NN1c1ccc(S(=O)(=O)N)cc1)c1c(O)c(O)ccc1	1
RAB5A	ligand2968	MGASRLPRYQFEOV-UHFFFAOYSA-N	C1=CC(OC)=C(OC)C=C1C1CC(C2=C(O)C=CC=C2)=NN1C1=CC=C(S(N)(=O)=O)C=C1	CFTR potentiator	enhances CFTR function	binds to CFTR	Apical membrane & subapical compartment	c1cc(OC)c(OC)cc1C1CC(=NN1c1ccc(S(=O)(=O)N)cc1)c1c(O)cccc1	1
RAB5A	ligand2969	MMWQJOSBRVMGOI-UHFFFAOYSA-N	c1ccc2c(c1)C(CC(O2)c3ccc(cc3)F)NC(=O)C4(CC4)c5ccc6c(c5)OC(O6)(F)F	CFTR corrector	enhances CFTR function	unknown	unknown	c1ccc2c(c1)C(CC(O2)c1ccc(cc1)F)NC(=O)C1(CC1)c1ccc2c(c1)OC(O2)(F)F	1
RAB5A	ligand2995	PSPRNONTFBJUDQ-SCFUHWHPSA-N	O=P(O)(O)OP(=O)(O)OP(=O)(O)OC[C@H]4O[C@@H](n2cnc1c(ncnc12)NCCc3ccccc3)[C@H](O)[C@@H]4O	CFTR potentiator	enhances CFTR function	binds to CFTR	Apical membrane & subapical compartment	O=P(O)(O)OP(=O)(O)OP(=O)(O)OC[C@H]1O[C@@H](n2cnc3c(ncnc23)NCCc2ccccc2)[C@H](O)[C@@H]1O	1
RAB5A	ligand3029	UYJZZVDLGDDTCL-UHFFFAOYSA-N	CN(C)CC(=O)NC1=CC2=C(C=C1)NC(=O)C3=CC=CC=C32	PARP inhibitor	enhances CFTR function	indirect	Nucleus (Transcription)	CN(C)CC(=O)Nc1cc2c(cc1)[nH]c(=O)c1ccccc21	1
RAB5A	ligand3057	XGJKADGASPPCCX-UHFFFAOYSA-N	C1=CC(OC)=CC(OC)=C1C1CC(C2=C(O)C=CC=C2)=NN1C1=CC=C(S(N)(=O)=O)C=C1	CFTR potentiator	enhances CFTR function	binds to CFTR	Apical membrane & subapical compartment	c1cc(OC)cc(OC)c1C1CC(=NN1c1ccc(S(=O)(=O)N)cc1)c1c(O)cccc1	1
RAB5A	ligand3065	YWPPDWBQKYEYCU-UHFFFAOYSA-N	C1=CC=C(OC)C(OC)=C1C1CC(C2=C(O)C=CC=C2)=NN1C1=CC=C(S(N)(=O)=O)C=C1	CFTR potentiator	enhances CFTR function	binds to CFTR	Apical membrane & subapical compartment	c1ccc(OC)c(OC)c1C1CC(=NN1c1ccc(S(=O)(=O)N)cc1)c1c(O)cccc1	1
RAB5A	ligand3080	DBGTUHVUTOSJOJ-UHFFFAOYSA-N	S1(C(=NC(=C1C=3(N=C(NC2(=CC(C(=O)O)=CC=C2))SC=3))C)NC(=O)C(C)(C)C)	to be classified	to be classified	to be classified	to be classified	s1c(nc(c1c1nc(Nc2cc(C(=O)O)ccc2)sc1)C)NC(=O)C(C)(C)C	1
RAB5A	ligand3095	NTZREEWWCNFIMJ-UHFFFAOYSA-N	S1(C(=NC(=C1C=2(N=C(NC(=O)CC)SC=2))C)NC(=O)C)	to be classified	to be classified	to be classified	to be classified	s1c(nc(c1c1nc(NC(=O)CC)sc1)C)NC(=O)C	1
RAB5A	ligand3101	QAVVZXNUWOEKCV-UHFFFAOYSA-N	S1(C(=NC(=C1C=3(N=C(N(C2(CCCCC2))C)SC=3))C)NC(=O)C)	to be classified	to be classified	to be classified	to be classified	s1c(nc(c1c1nc(N(C2CCCCC2)C)sc1)C)NC(=O)C	1
RAB5A	ligand3103	VMMNKJYKNQCTSD-UHFFFAOYSA-N	S1(C(=NC(=C1C=3(N=C(NC2(CCC(C)CC2))SC=3))C)NC(=O)C)	to be classified	to be classified	to be classified	to be classified	s1c(nc(c1c1nc(NC2CCC(C)CC2)sc1)C)NC(=O)C	1
RAB5A	ligand325	CEIXHRDGIFUDQQ-UHFFFAOYSA-N	c1ccc2c(c1)c(=O)n(c(n2)SCc3ccncc3)Cc4ccco4	CFTR activator	enhances CFTR function	unknown	unknown	c1ccc2c(c1)c(=O)n(c(n2)SCc1ccncc1)Cc1ccco1	1
RAB5A	ligand406	CZHZLRYJEQSRDM-UHFFFAOYSA-N	C1=CC=C2C(=C1)C=CC3=C2OC(=CC3=O)C4=CC=C(C=C4)[N+](=O)[O-]	effective CFTR activator	enhances CFTR function	unknown	unknown	c1ccc2c(c1)ccc1c2oc(cc1=O)c1ccc(cc1)[N+](=O)[O-]	1
RAB5A	ligand509	DRKXOTFIYYKGMI-UHFFFAOYSA-N	CC1=C(C=C(C=C1)C2=CSC(=N2)NC(=O)C3=CC=CS3)C	CFTR corrector	enhances CFTR function	unknown	unknown	Cc1c(cc(cc1)c1csc(n1)NC(=O)c1cccs1)C	1
RAB5A	ligand596	FLGYCSPPJQJZCH-UKTHLTGXSA-N	C1=CC=C2C=C(C=CC2=C1)NCC(=O)NN/C=C/3\C=C(C(=C(C3=O)Br)O)Br	CFTR inhibitor	inhibits CFTR function	unknown	unknown	c1ccc2cc(ccc2c1)NCC(=O)NN/C=C/1\C=C(C(=C(C1=O)Br)O)Br	1
RAB5A	ligand712	GIEHIZKCIZLXLF-UHFFFAOYSA-N	C1CN(CCN1C2=C3C=CC(=CC3=NC=C2)Cl)S(=O)(=O)C4=CC=C(C=C4)Cl	CFTR corrector	enhances CFTR function	unknown	unknown	C1CN(CCN1c1c2ccc(cc2ncc1)Cl)S(=O)(=O)c1ccc(cc1)Cl	1
RAB5A	ligand72	TZFWDZFKRBELIQ-UHFFFAOYSA-N	C1=CC2=C(C=C1Cl)NC(=O)O2	strong CFTR corrector	enhances CFTR function	unknown	unknown	c1cc2c(cc1Cl)[nH]c(=O)o2	1
RAB5A	ligand77	WIIZWVCIJKGZOK-RKDXNWHRSA-N	C1=CC(=CC=C1[C@H]([C@@H](CO)NC(=O)C(Cl)Cl)O)[N+](=O)[O-]	strong CFTR corrector	enhances CFTR function	unknown	unknown	c1cc(ccc1[C@H]([C@@H](CO)NC(=O)C(Cl)Cl)O)[N+](=O)[O-]	1
RAB5A	ligand84	YKPUWZUDDOIDPM-SOFGYWHQSA-N	CC(C)/C=C/CCCCC(=O)NCC1=CC(=C(C=C1)O)OC	CFTR potentiator, increase in opening rate, decrease in closing rate	enhances CFTR function	binds to CFTR	Apical membrane & subapical compartment	CC(C)/C=C/CCCCC(=O)NCc1cc(c(cc1)O)OC	1
RAB5A	ligand85	ZZIALNLLNHEQPJ-UHFFFAOYSA-N	C1=CC2=C(C=C1O)OC3=C2C(=O)OC4=C3C=CC(=C4)O	ΔF508 CFTR activation	enhances CFTR function	unknown	unknown	c1cc2c(cc1O)oc1c2c(=O)oc2c1ccc(c2)O	1
RAB5A	ligand873	HQNGOCGBIGVSGF-UHFFFAOYSA-N	CC1=CC=C(C=C1)NC2=NC3=CC=CC=C3C(=C2)C	CFTR corrector	enhances CFTR function	unknown	unknown	Cc1ccc(cc1)Nc1nc2ccccc2c(c1)C	1
RAB5A	ligand911	HZYRBUCNWBHBKG-UHFFFAOYSA-N	C1CCC2=C(C1)C(=C(S2)NC(=O)NC3=CC=CC=C3)C(=O)N	strong CFTR potentiator	enhances CFTR function	binds to CFTR	Apical membrane & subapical compartment	C1CCc2c(C1)c(c(s2)NC(=O)Nc1ccccc1)C(=O)N	1
RAB7A	ligand11	WBSMIPAMAXNXFS-UHFFFAOYSA-N	C1=CC=C(C=C1)CCCNC2=C(C=C(C=C2)[N+](=O)[O-])C(=O)O	CFTR activator	inconsistent assignment	binds to CFTR	Apical membrane & subapical compartment	c1ccc(cc1)CCCNc1c(cc(cc1)[N+](=O)[O-])C(=O)O	1
RAB7A	ligand1260	LGBHNNGNTSGBAA-UHFFFAOYSA-N	CC1=CC=C(C=C1)S(=O)(=O)N2CCN(CC2)C3=CC=CC=C3OC	CFTR corrector	enhances CFTR function	unknown	unknown	Cc1ccc(cc1)S(=O)(=O)N1CCN(CC1)c1ccccc1OC	1
RAB7A	ligand1989	RPLMZGXPHOMMKL-UHFFFAOYSA-N	CC1=CC(=NC2=CC=CC=C12)NC3=CC(=C(C=C3)OC)Cl	CFTR corrector	enhances CFTR function	unknown	unknown	Cc1cc(nc2ccccc12)Nc1cc(c(cc1)OC)Cl	1
RAB7A	ligand2144	SUYVUBYJARFZHO-UHFFFAOYSA-N	C1C(C(OC1N2C=NC3=C2N=CN=C3N)COP(=O)(O)OP(=O)(O)OP(=O)(O)O)O	CFTR activator	enhances CFTR function	unknown	unknown	C1C(C(OC1n1cnc2c1ncnc2N)COP(=O)(O)OP(=O)(O)OP(=O)(O)O)O	1
RAB7A	ligand2372	VQHSOMBJVWLPSR-RNEZNVSZSA-N	C([C@@H]1[C@H]([C@@H]([C@H]([C@@H](O1)OC([C@@H](CO)O)[C@@H]([C@H](CO)O)O)O)O)O)O	weak CFTR corrector	enhances CFTR function	unknown	unknown	C([C@@H]1[C@H]([C@@H]([C@H]([C@@H](O1)OC([C@@H](CO)O)[C@@H]([C@H](CO)O)O)O)O)O)O	1
RAB7A	ligand2874	ACMPJJXJGXDZQQ-UHFFFAOYSA-N	C1=CC=C(OC)C(OC)=C1C1CC(C2=C(O)C=CC(Cl)=C2)=NN1C1=CC=C(S(N)(=O)=O)C=C1	CFTR potentiator	enhances CFTR function	binds to CFTR	Apical membrane & subapical compartment	c1ccc(OC)c(OC)c1C1CC(=NN1c1ccc(S(=O)(=O)N)cc1)c1c(O)ccc(Cl)c1	1
RAB7A	ligand2876	AWSYHYROGLLOKT-GXDHUFHOSA-N	C(/C=N/O)1C(CCC=C)=NN(C)C=1OCCCC	effective CFTR activator	enhances CFTR function	unknown	unknown	c1(/C=N/O)c(CCC=C)nn(C)c1OCCCC	1
RAB7A	ligand2898	CZMBBESMLWNVEM-UHFFFAOYSA-N	C(C([HH0])=O)1C(CCC=C)=NN(C)C=1OCCC	effective CFTR activator	enhances CFTR function	unknown	unknown	c1(C=O)c(CCC=C)nn(C)c1OCCC	1
RAB7A	ligand29	CEUMONXVSJOJIH-UHFFFAOYSA-N	C1=CC=C(C(=C1)C(=O)OCC(CO)O)NC2=C3C=CC(=CC3=NC=C2)Cl.Cl	CFTR corrector	enhances CFTR function	unknown	unknown	c1ccc(c(c1)C(=O)OCC(CO)O)Nc1c2ccc(cc2ncc1)Cl.Cl	1
RAB7A	ligand2943	JTDYUFSDZATMKU-UHFFFAOYSA-N	C1=CC2=C3C(=C1)C(=O)N(C(=O)C3=CC=C2)CCCCCC(=O)NO	CFTR corrector	enhances CFTR function	unknown	unknown	c1cc2c3c(c1)c(=O)n(c(=O)c3ccc2)CCCCCC(=O)NO	1
RAB7A	ligand2957	KXZVPHGDSJNZRR-IFRROFPPSA-N	CC1=CC=C(NCC(N/N=C/C2=C(O)C(Br)=C(O)C(Br)=C2)=O)C=C1	CFTR inhibitor/ potentiator	inconsistent assignment	binds to CFTR	Apical membrane & subapical compartment	Cc1ccc(NCC(=O)N/N=C/c2c(O)c(Br)c(O)c(Br)c2)cc1	1
RAB7A	ligand3011	RTKIYFITIVXBLE-QEQCGCAPSA-N	C[C@H](/C=C(\C)/C=C/C(=O)NO)C(=O)C1=CC=C(C=C1)N(C)C	CFTR corrector	enhances CFTR function	unknown	unknown	C[C@H](/C=C(\C)/C=C/C(=O)NO)C(=O)c1ccc(cc1)N(C)C	1
RAB7A	ligand3088	JWENNUJIMLMAJH-UHFFFAOYSA-N	S1(C(=NC(=C1C=2(N=C(NC(=O)C=C)SC=2))C)NC(=O)C)	to be classified	to be classified	to be classified	to be classified	s1c(nc(c1c1nc(NC(=O)C=C)sc1)C)NC(=O)C	1
RAB7A	ligand3095	NTZREEWWCNFIMJ-UHFFFAOYSA-N	S1(C(=NC(=C1C=2(N=C(NC(=O)CC)SC=2))C)NC(=O)C)	to be classified	to be classified	to be classified	to be classified	s1c(nc(c1c1nc(NC(=O)CC)sc1)C)NC(=O)C	1
RAB7A	ligand3099	PGPPITSUVBAOTE-UHFFFAOYSA-N	S1(C(=NC(=C1C=2(N=C(NCCO)SC=2))C)NC(=O)C)	to be classified	to be classified	to be classified	to be classified	s1c(nc(c1c1nc(NCCO)sc1)C)NC(=O)C	1
RAB7A	ligand3104	VXNBNOYDTNSYQP-UHFFFAOYSA-N	[Br]CC(=O)NC=1(SC=C(N=1)C=2(SC(NC(=O)C)=NC=2C))	to be classified	to be classified	to be classified	to be classified	BrCC(=O)Nc1scc(n1)c1sc(NC(=O)C)nc1C	1
RAB7A	ligand35	FTVWIRXFELQLPI-UHFFFAOYSA-N	C1C(OC2=CC(=CC(=C2C1=O)O)O)C3=CC=C(C=C3)O	ΔF508 CFTR activation	enhances CFTR function	unknown	unknown	C1C(Oc2cc(cc(c2C1=O)O)O)c1ccc(cc1)O	1
RAB7A	ligand48	MBRLOUHOWLUMFF-UHFFFAOYSA-N	CC(=CCC1=C(C=CC2=C1OC(=O)C=C2)OC)C	CFTR corrector	enhances CFTR function	unknown	unknown	CC(=CCc1c(ccc2c1oc(=O)cc2)OC)C	1
RAB7A	ligand519	DTNMUOXAPMXVHZ-UHFFFAOYSA-N	C(C1=C(SCC(=O)OC)C=CS1)1C(C(=O)OCC=C)=C(C)NC(C)=C1C(=O)OCC=C	CFTR activator	enhances CFTR function	unknown	unknown	C1(c2c(SCC(=O)OC)ccs2)C(=C(C)NC(=C1C(=O)OCC=C)C)C(=O)OCC=C	1
RAB7A	ligand59	OLOOJGVNMBJLLR-UHFFFAOYSA-N	CC(=CCOC1=C2C(=CC3=C1OC=C3)C=CC(=O)O2)C	CFTR corrector	enhances CFTR function	unknown	unknown	CC(=CCOc1c2c(cc3c1occ3)ccc(=O)o2)C	1
RAB7A	ligand643	FTSCEGKYKXESFF-LXTVHRRPSA-N	CCCCCCCCCN1C[C@@H]([C@H]([C@@H]([C@H]1CO)O)O)O	CFTR corrector	enhances CFTR function	unknown	unknown	CCCCCCCCCN1C[C@@H]([C@H]([C@@H]([C@H]1CO)O)O)O	1
RAB7A	ligand645	FTVWIRXFELQLPI-ZDUSSCGKSA-N	C1[C@H](OC2=CC(=CC(=C2C1=O)O)O)C3=CC=C(C=C3)O	ΔF508 CFTR activation	enhances CFTR function	unknown	unknown	C1[C@H](Oc2cc(cc(c2C1=O)O)O)c1ccc(cc1)O	1
RAB7A	ligand730	GLMUPSMDHQHUED-UHFFFAOYSA-N	CC1=CC=CC=C1C(=O)NC2=C(C3=C(S2)CCCC3)C(=O)N	strong CFTR potentiator	enhances CFTR function	binds to CFTR	Apical membrane & subapical compartment	Cc1ccccc1C(=O)Nc1c(c2c(s1)CCCC2)C(=O)N	1
RAB7A	ligand75	VPJJUDAXEIWYQR-UHFFFAOYSA-N	C1CCCC2SC(NC(=O)C3=CC=CC=C3Cl)=C(C(=O)N)C1=2	strong CFTR potentiator	enhances CFTR function	binds to CFTR	Apical membrane & subapical compartment	C1CCCc2sc(NC(=O)c3ccccc3Cl)c(C(=O)N)c12	1
RAB9A	ligand1086	JLZAERUVCODZQO-UGOWOXHDSA-N	CC(=O)OC1CC[C@@]2(C3CC[C@@]4(C(CC[C@@]4(C3CC[C@@]2(C1)O)O)C5=CC(=O)OC5)C)C=O	medium CFTR corrector	enhances CFTR function	unknown	unknown	CC(=O)OC1CC[C@@]2(C3CC[C@@]4(C(CC[C@@]4(C3CC[C@@]2(C1)O)O)C1=CC(=O)OC1)C)C=O	1
RAB9A	ligand1829	QIWICSQKMCMGIS-UHFFFAOYSA-N	CC1=CC2=C(C=C1)N=C(C(=C2)C#N)N3CCN(CC3)S(=O)(=O)C4=CC=C(C=C4)OC	CFTR Corrector and Potentiator	enhances CFTR function	binds to CFTR	Apical membrane & subapical compartment	Cc1cc2c(cc1)nc(c(c2)C#N)N1CCN(CC1)S(=O)(=O)c1ccc(cc1)OC	1
RAB9A	ligand2144	SUYVUBYJARFZHO-UHFFFAOYSA-N	C1C(C(OC1N2C=NC3=C2N=CN=C3N)COP(=O)(O)OP(=O)(O)OP(=O)(O)O)O	CFTR activator	enhances CFTR function	unknown	unknown	C1C(C(OC1n1cnc2c1ncnc2N)COP(=O)(O)OP(=O)(O)OP(=O)(O)O)O	1
RAB9A	ligand229	BIDZCDUCZHIKMO-VCHYOVAHSA-N	C/C(=N\NC1=NC2=CC=CC=C2S1)/C3=CC=C(C=C3)Cl	CFTR corrector	enhances CFTR function	unknown	unknown	C/C(=N\Nc1nc2ccccc2s1)/c1ccc(cc1)Cl	1
RAB9A	ligand2659	XZMHJYWMCRQSSI-UHFFFAOYSA-N	CC1=C(SC(=N1)NC(=O)C2=CC=CC=C2)C3=CSC(=N3)NC4=CC=CC(=C4)C(=O)C	CFTR corrector	enhances CFTR function	unknown	unknown	Cc1c(sc(n1)NC(=O)c1ccccc1)c1csc(n1)Nc1cccc(c1)C(=O)C	1
RAB9A	ligand2971	MVMMUALTIFMQMK-IFRROFPPSA-N	CC1=CC=CC(NCC(N/N=C/C2=C(O)C(Br)=C(O)C(Br)=C2)=O)=C1	CFTR inhibitor/ potentiator	inconsistent assignment	binds to CFTR	Apical membrane & subapical compartment	Cc1cccc(NCC(=O)N/N=C/c2c(O)c(Br)c(O)c(Br)c2)c1	1
RAB9A	ligand3040	WDJUZGPOPHTGOT-XUDUSOBPSA-N	C[C@@H]1[C@H]([C@H](C[C@@H](O1)O[C@@H]2[C@H](O[C@H](C[C@@H]2O)O[C@@H]3[C@H](O[C@H](C[C@@H]3O)O[C@H]4CC[C@]5([C@@H](C4)CC[C@@H]6[C@@H]5CC[C@]7([C@@]6(CC[C@@H]7C8=CC(=O)OC8)O)C)C)C)C)O)O	CFTR corrector	enhances CFTR function	unknown	unknown	C[C@@H]1[C@H]([C@H](C[C@@H](O1)O[C@@H]1[C@H](O[C@H](C[C@@H]1O)O[C@@H]1[C@H](O[C@H](C[C@@H]1O)O[C@H]1CC[C@]2([C@@H](C1)CC[C@@H]1[C@@H]2CC[C@]2([C@@]1(CC[C@@H]2C1=CC(=O)OC1)O)C)C)C)C)O)O	1
RAB9A	ligand402	CYRRBQKCXWDLQE-UHFFFAOYSA-N	C(C1=CC(C2=CC=CC=C2)=CS1)1C(C(=O)OCC=C)=C(C)NC(C)=C1C(=O)OCC=C	CFTR activator	enhances CFTR function	unknown	unknown	C1(c2cc(c3ccccc3)cs2)C(=C(C)NC(=C1C(=O)OCC=C)C)C(=O)OCC=C	1
RAB9A	ligand609	FMOKUKPRJSMPOI-QRPNPIFTSA-N	CC(=O)C[C@@H]1CCCCN1.Cl	weak CFTR corrector	enhances CFTR function	unknown	unknown	CC(=O)C[C@@H]1CCCCN1.Cl	1
RAB9A	ligand643	FTSCEGKYKXESFF-LXTVHRRPSA-N	CCCCCCCCCN1C[C@@H]([C@H]([C@@H]([C@H]1CO)O)O)O	CFTR corrector	enhances CFTR function	unknown	unknown	CCCCCCCCCN1C[C@@H]([C@H]([C@@H]([C@H]1CO)O)O)O	1
RAB9A	ligand73	UFULAYFCSOUIOV-UHFFFAOYSA-N	C(CS)N	proteostasis regulator (targeting disabled autophagy and CK2 overactivation)	enhances CFTR function	indirect	several	C(CS)N	1
RACK1	ligand1086	JLZAERUVCODZQO-UGOWOXHDSA-N	CC(=O)OC1CC[C@@]2(C3CC[C@@]4(C(CC[C@@]4(C3CC[C@@]2(C1)O)O)C5=CC(=O)OC5)C)C=O	medium CFTR corrector	enhances CFTR function	unknown	unknown	CC(=O)OC1CC[C@@]2(C3CC[C@@]4(C(CC[C@@]4(C3CC[C@@]2(C1)O)O)C1=CC(=O)OC1)C)C=O	1
RACK1	ligand1313	LTMHDMANZUZIPE-PUGKRICDSA-N	C[C@@H]1[C@H]([C@H](C[C@@H](O1)O[C@@H]2[C@H](O[C@H](C[C@@H]2O)O[C@@H]3[C@H](O[C@H](C[C@@H]3O)O[C@H]4CC[C@]5([C@@H](C4)CC[C@@H]6[C@@H]5C[C@H]([C@]7([C@@]6(CC[C@@H]7C8=CC(=O)OC8)O)C)O)C)C)C)O)O	CFTR corrector	enhances CFTR function	unknown	unknown	C[C@@H]1[C@H]([C@H](C[C@@H](O1)O[C@@H]1[C@H](O[C@H](C[C@@H]1O)O[C@@H]1[C@H](O[C@H](C[C@@H]1O)O[C@H]1CC[C@]2([C@@H](C1)CC[C@@H]1[C@@H]2C[C@H]([C@]2([C@@]1(CC[C@@H]2C1=CC(=O)OC1)O)C)O)C)C)C)O)O	1
RACK1	ligand1663	OZMRLACVWBNMCP-UHFFFAOYSA-N	C(C1=C(C)C=CS1)1C(C(=O)OC)=C(C)NC(C)=C1C(=O)OC	CFTR activator	enhances CFTR function	unknown	unknown	C1(c2c(C)ccs2)C(=C(C)NC(=C1C(=O)OC)C)C(=O)OC	1
RACK1	ligand2886	BOFFDTYASKWXTL-IFMALSPDSA-N	Cc1ccc2c(c1)O[C@H](C[C@H]2NC(=O)C3(CC3)c4ccc5c(c4)OC(O5)(F)F)c6cccc(c6)C(=O)O	CFTR corrector	enhances CFTR function	unknown	unknown	Cc1ccc2c(c1)O[C@H](C[C@H]2NC(=O)C1(CC1)c1ccc2c(c1)OC(O2)(F)F)c1cccc(c1)C(=O)O	1
RACK1	ligand2888	BXIUMZGBYAQASY-HFYYSOHNSA-N	N(CC(C)F)1[C@H](CO)[C@@H](O)[C@H](O)[C@@H](O)C1	Non-effective CFTR corrector	enhances CFTR function	unknown	unknown	N1(CC(C)F)[C@H](CO)[C@@H](O)[C@H](O)[C@@H](O)C1	1
RACK1	ligand2889	BXSABLKMKAINIU-QOHCMMFCSA-N	C[C@]12C[C@H]([C@H]3[C@H]([C@]1(CC[C@@H]2C4=CC(=O)OC4)O)CC[C@]5([C@@]3([C@@H](C[C@@H](C5)O)O)CO)O)O	CFTR corrector	enhances CFTR function	unknown	unknown	C[C@]12C[C@H]([C@H]3[C@H]([C@]1(CC[C@@H]2C1=CC(=O)OC1)O)CC[C@]1([C@@]3([C@@H](C[C@@H](C1)O)O)CO)O)O	1
RACK1	ligand2926	HRCYEQFRHAXCRH-UHFFFAOYSA-N	CN1C2=C(C=N1)C(=NC(=N2)NC3=CC(=CC=C3)Cl)NC4=CC(=CC=C4)Cl	CFTR corrector, pocket 1	enhances CFTR function	binds to CFTR	several	Cn1c2c(cn1)c(nc(n2)Nc1cc(ccc1)Cl)Nc1cc(ccc1)Cl	1
RACK1	ligand2963	LPMXVESGRSUGHW-HBYQJFLCSA-N	C[C@H]1[C@@H]([C@H]([C@H]([C@@H](O1)O[C@H]2C[C@H]([C@@]3([C@@H]4[C@@H](CC[C@@]3(C2)O)[C@]5(CC[C@@H]([C@]5(C[C@H]4O)C)C6=CC(=O)OC6)O)CO)O)O)O)O	CFTR corrector	enhances CFTR function	unknown	unknown	C[C@H]1[C@@H]([C@H]([C@H]([C@@H](O1)O[C@H]1C[C@H]([C@@]2([C@@H]3[C@@H](CC[C@@]2(C1)O)[C@]1(CC[C@@H]([C@]1(C[C@H]3O)C)C1=CC(=O)OC1)O)CO)O)O)O)O	1
RACK1	ligand3035	VQWYENSHOSDORF-UTINFBMNSA-N	N(CCC#C)1[C@H](CO)[C@@H](O)[C@H](O)[C@@H](O)C1	CFTR corrector	enhances CFTR function	unknown	unknown	N1(CCC#C)[C@H](CO)[C@@H](O)[C@H](O)[C@@H](O)C1	1
RACK1	ligand3084	IAKHMKGGTNLKSZ-UHFFFAOYSA-N	CC(=O)NC1CCC2=CC(=C(C(=C2C3=CC=C(C(=O)C=C13)OC)OC)OC)OC	to be classified	to be classified	to be classified	to be classified	CC(=O)NC1CCc2cc(c(c(c2c2ccc(c(=O)cc12)OC)OC)OC)OC	1
S100A10	ligand1128	JXZCUTPQSYPHMT-UHFFFAOYSA-N	CC1=CC(=NC2=CC=CC=C12)NC3=CC=C(C=C3)Br	CFTR corrector	enhances CFTR function	unknown	unknown	Cc1cc(nc2ccccc12)Nc1ccc(cc1)Br	1
S100A10	ligand2348	VLPIATFUUWWMKC-UHFFFAOYSA-N	CC1=C(C(=CC=C1)C)OCC(C)N	weak CFTR corrector	enhances CFTR function	unknown	unknown	Cc1c(c(ccc1)C)OCC(C)N	1
S100A10	ligand2418	VYZGUUJEDSDDGA-UHFFFAOYSA-N	CC(C)(C)C1=CC=C(C=C1)OC2=C(C=CC3=C2C(=O)C4=CC=CC=C4C3=O)N	strong CFTR potentiator	enhances CFTR function	binds to CFTR	Apical membrane & subapical compartment	CC(C)(C)c1ccc(cc1)Oc1c(ccc2c1C(=O)c1ccccc1C2=O)N	1
S100A10	ligand2690	YFCWKIXGWIMLAM-UHFFFAOYSA-N	CC1=CC(=C2C(=CC(=NC2=C1)NC3=CC=CC=C3)C)C	CFTR corrector	enhances CFTR function	unknown	unknown	Cc1cc(c2c(cc(nc2c1)Nc1ccccc1)C)C	1
S100A10	ligand2981	NYGSCGZLRDWSCH-OAHLLOKOSA-N	CC1(C[C@H](c2ccc(cc2O1)F)NC(=O)C3(CC3)c4ccc5c(c4)OC(O5)(F)F)C	CFTR corrector	enhances CFTR function	unknown	unknown	CC1(C[C@H](c2ccc(cc2O1)F)NC(=O)C1(CC1)c1ccc2c(c1)OC(O2)(F)F)C	1
S100A10	ligand3	FJNFVCAHHFNREI-UHFFFAOYSA-N	CC(C1=NC2=CC=CC=C2C(=N1)OC3CCCCC3)N4CCN(CC4)S(=O)(=O)C5=CC=C(C=C5)OC	CFTR corrector	enhances CFTR function	indirect	Apical membrane & subapical compartment	CC(c1nc2ccccc2c(n1)OC1CCCCC1)N1CCN(CC1)S(=O)(=O)c1ccc(cc1)OC	1
S100A10	ligand3109	YKUQEKXHQFYULM-UHFFFAOYSA-N	COC1=NC2=C(C3=C(C=C(C=C3)Cl)N=C2C=C1)NC4=CC(=C(C(=C4)CN5CCCC5)O)CN6CCCC6.OP(=O)(O)O.OP(=O)(O)O.OP(=O)(O)O.OP(=O)(O)O	to be classified	to be classified	to be classified	to be classified	COc1nc2c(c3c(cc(cc3)Cl)nc2cc1)Nc1cc(c(c(c1)CN1CCCC1)O)CN1CCCC1.OP(=O)(O)O.OP(=O)(O)O.OP(=O)(O)O.OP(=O)(O)O	1
S100A10	ligand325	CEIXHRDGIFUDQQ-UHFFFAOYSA-N	c1ccc2c(c1)c(=O)n(c(n2)SCc3ccncc3)Cc4ccco4	CFTR activator	enhances CFTR function	unknown	unknown	c1ccc2c(c1)c(=O)n(c(n2)SCc1ccncc1)Cc1ccco1	1
S100A10	ligand424	DCYZWGKBLADIJE-VCDNCRAOSA-N	C[C@]12CC[C@](CC1CC[C@@H]3[C@@H]2CC[C@]4([C@H]3CCC4=O)C)(O)Cl	weak CFTR corrector	enhances CFTR function	unknown	unknown	C[C@]12CC[C@](CC1CC[C@@H]1[C@@H]2CC[C@]2([C@H]1CCC2=O)C)(O)Cl	1
S100A10	ligand44	JUVIOZPCNVVQFO-HBGVWJBISA-N	CC(=C)[C@H]1CC2=C(O1)C=CC3=C2O[C@@H]4COC5=CC(=C(C=C5[C@@H]4C3=O)OC)OC	weak CFTR corrector	enhances CFTR function	unknown	unknown	CC(=C)[C@H]1Cc2c(O1)ccc1c2O[C@@H]2COc3cc(c(cc3[C@@H]2C1=O)OC)OC	1
S100A10	ligand54	NPOJQCVWMSKXDN-UHFFFAOYSA-N	COC(=O)C1=C(C(=C(C(=C1Cl)Cl)C(=O)OC)Cl)Cl	strong CFTR corrector	enhances CFTR function	unknown	unknown	COC(=O)c1c(c(c(c(c1Cl)Cl)C(=O)OC)Cl)Cl	1
S100A10	ligand65	QGXBDMJGAMFCBF-LUJOEAJASA-N	C[C@]12CC[C@@H](C[C@@H]1CC[C@@H]3[C@@H]2CC[C@]4([C@H]3CCC4=O)C)O	weak CFTR corrector	enhances CFTR function	unknown	unknown	C[C@]12CC[C@@H](C[C@@H]1CC[C@@H]1[C@@H]2CC[C@]2([C@H]1CCC2=O)C)O	1
S100A10	ligand855	HLWMLYNEZWIYMO-UHFFFAOYSA-N	CC1=CC2=C(C=C1)N=C(C=C2C)NC3=C(C=CC(=C3)Cl)OC	CFTR corrector	enhances CFTR function	unknown	unknown	Cc1cc2c(cc1)nc(cc2C)Nc1c(ccc(c1)Cl)OC	1
S100A10	ligand911	HZYRBUCNWBHBKG-UHFFFAOYSA-N	C1CCC2=C(C1)C(=C(S2)NC(=O)NC3=CC=CC=C3)C(=O)N	strong CFTR potentiator	enhances CFTR function	binds to CFTR	Apical membrane & subapical compartment	C1CCc2c(C1)c(c(s2)NC(=O)Nc1ccccc1)C(=O)N	1
S100A10	ligand92	ABGZFAWHPVNBOG-UHFFFAOYSA-N	CC1=C(C(=C(C(=N1)C)C(=O)OC)C2=CC=C(C=C2)C(C)C)C(=O)OC	strong CFTR potentiator	enhances CFTR function	binds to CFTR	Apical membrane & subapical compartment	Cc1c(c(c(c(n1)C)C(=O)OC)c1ccc(cc1)C(C)C)C(=O)OC	1
SAR1A	ligand1017	IXWZKSIVLFEQNZ-UHFFFAOYSA-N	C(C1=CC=C([NH0+](=O)[OH0-])S1)1C(C(=O)OCC2=CC=CC=C2)=C(C)NC(C)=C1C(=O)OCC1=CC=CC=C1	CFTR activator	enhances CFTR function	unknown	unknown	C1(c2ccc([N+](=O)[O-])s2)C(=C(C)NC(=C1C(=O)OCc1ccccc1)C)C(=O)OCc1ccccc1	1
SAR1A	ligand1260	LGBHNNGNTSGBAA-UHFFFAOYSA-N	CC1=CC=C(C=C1)S(=O)(=O)N2CCN(CC2)C3=CC=CC=C3OC	CFTR corrector	enhances CFTR function	unknown	unknown	Cc1ccc(cc1)S(=O)(=O)N1CCN(CC1)c1ccccc1OC	1
SAR1A	ligand1768	PUUSUCIKMFPDJV-LICLKQGHSA-N	C/C(=N\NC1=NC2=CC=CC=C2S1)/C3=CC=C(C=C3)[N+](=O)[O-]	CFTR corrector	enhances CFTR function	unknown	unknown	C/C(=N\Nc1nc2ccccc2s1)/c1ccc(cc1)[N+](=O)[O-]	1
SAR1A	ligand1834	QKDQGTSCWBVSJB-LICLKQGHSA-N	C/C(=N\NC1=NC2=CC=CC=C2S1)/C3=CC(=CC=C3)[N+](=O)[O-]	CFTR corrector	enhances CFTR function	unknown	unknown	C/C(=N\Nc1nc2ccccc2s1)/c1cc(ccc1)[N+](=O)[O-]	1
SAR1A	ligand2144	SUYVUBYJARFZHO-UHFFFAOYSA-N	C1C(C(OC1N2C=NC3=C2N=CN=C3N)COP(=O)(O)OP(=O)(O)OP(=O)(O)O)O	CFTR activator	enhances CFTR function	unknown	unknown	C1C(C(OC1n1cnc2c1ncnc2N)COP(=O)(O)OP(=O)(O)OP(=O)(O)O)O	1
SAR1A	ligand2787	ZCYCZDZSEDMTRV-UHFFFAOYSA-N	C1CN(CCN1C2=NC=CC=N2)S(=O)(=O)C3=CC=C(C=C3)Cl	CFTR corrector	enhances CFTR function	unknown	unknown	C1CN(CCN1c1ncccn1)S(=O)(=O)c1ccc(cc1)Cl	1
SAR1A	ligand2808	ZGZXKIHFNHZFBL-UHFFFAOYSA-N	CCCC1(NC(=S)N(N1)C2=NC3=CC=CC=C3S2)CCC	CFTR corrector	enhances CFTR function	unknown	unknown	CCCC1(NC(=S)N(N1)c1nc2ccccc2s1)CCC	1
SAR1A	ligand2883	BGOJJHGVMOOKAU-UHFFFAOYSA-N	C1C2=CC=CC=C2C3=C1C=C(C=C3)NC(=O)C4=C(C=CC(=C4)C(=O)O)C(=O)O	CFTR corrector, pocket 2	enhances CFTR function	binds to CFTR	several	C1c2ccccc2c2c1cc(cc2)NC(=O)c1c(ccc(c1)C(=O)O)C(=O)O	1
SAR1A	ligand3059	XJSGHOOFABZHRF-IFMALSPDSA-N	COc1ccc2c(c1)O[C@H](C[C@H]2NC(=O)C3(CC3)c4ccc5c(c4)OC(O5)(F)F)c6ccc(cc6)C(=O)O	CFTR corrector	enhances CFTR function	unknown	unknown	COc1ccc2c(c1)O[C@H](C[C@H]2NC(=O)C1(CC1)c1ccc2c(c1)OC(O2)(F)F)c1ccc(cc1)C(=O)O	1
SAR1A	ligand3087	JIMHYXZZCWVCMI-UHFFFAOYSA-N	C1=CC(=CC(=C1)N2C(=O)C(=CC3=CC=C(C=C3)C(=O)O)SC2=S)C(F)(F)F	to be classified	to be classified	to be classified	to be classified	c1cc(cc(c1)N1C(=O)C(=Cc2ccc(cc2)C(=O)O)SC1=S)C(F)(F)F	1
SAR1A	ligand3099	PGPPITSUVBAOTE-UHFFFAOYSA-N	S1(C(=NC(=C1C=2(N=C(NCCO)SC=2))C)NC(=O)C)	to be classified	to be classified	to be classified	to be classified	s1c(nc(c1c1nc(NCCO)sc1)C)NC(=O)C	1
SAR1A	ligand42	JIMHYXZZCWVCMI-RIYZIHGNSA-N	C1=CC(=CC(=C1)N2C(=O)/C(=C\C3=CC=C(C=C3)C(=O)O)/SC2=S)C(F)(F)F	CFTR inhibitor	inhibits CFTR function	unknown	unknown	c1cc(cc(c1)N1C(=O)/C(=C\c2ccc(cc2)C(=O)O)/SC1=S)C(F)(F)F	1
SAR1A	ligand509	DRKXOTFIYYKGMI-UHFFFAOYSA-N	CC1=C(C=C(C=C1)C2=CSC(=N2)NC(=O)C3=CC=CS3)C	CFTR corrector	enhances CFTR function	unknown	unknown	Cc1c(cc(cc1)c1csc(n1)NC(=O)c1cccs1)C	1
SAR1A	ligand73	UFULAYFCSOUIOV-UHFFFAOYSA-N	C(CS)N	proteostasis regulator (targeting disabled autophagy and CK2 overactivation)	enhances CFTR function	indirect	several	C(CS)N	1
SCNN1A	ligand1048	JDPQWWYZTFVRDQ-UHFFFAOYSA-N	C(C1=CC=C([NH0+]([OH0-])=O)S1)1C(C(=O)OCC=C)=C(C)NC(C)=C1C(=O)OCC=C	CFTR activator	enhances CFTR function	unknown	unknown	C1(c2ccc([N+](=O)[O-])s2)C(=C(C)NC(=C1C(=O)OCC=C)C)C(=O)OCC=C	1
SCNN1A	ligand1143	KBUKUKLNLPJWCO-UHFFFAOYSA-N	C1CN(CCN1CCOC2=CC=CC=C2)S(=O)(=O)C3=CC=CC=C3	CFTR corrector	enhances CFTR function	unknown	unknown	C1CN(CCN1CCOc1ccccc1)S(=O)(=O)c1ccccc1	1
SCNN1A	ligand1207	KTEXNACQROZXEV-PVLRGYAZSA-N	C/C/1=C\CC[C@@]2([C@H](O2)[C@@H]3[C@@H](CC1)C(=C)C(=O)O3)C	weak CFTR corrector	enhances CFTR function	unknown	unknown	CC1=CCC[C@@]2([C@H](O2)[C@@H]2[C@@H](CC1)C(=C)C(=O)O2)C	1
SCNN1A	ligand1663	OZMRLACVWBNMCP-UHFFFAOYSA-N	C(C1=C(C)C=CS1)1C(C(=O)OC)=C(C)NC(C)=C1C(=O)OC	CFTR activator	enhances CFTR function	unknown	unknown	C1(c2c(C)ccs2)C(=C(C)NC(=C1C(=O)OC)C)C(=O)OC	1
SCNN1A	ligand1812	QFBBWNBTECTMDL-UHFFFAOYSA-N	C(C1=CC=C(C)O1)1C(C(=O)OC)=C(C)NC(C)=C1C(=O)OC	CFTR activator	enhances CFTR function	unknown	unknown	C1(c2ccc(C)o2)C(=C(C)NC(=C1C(=O)OC)C)C(=O)OC	1
SCNN1A	ligand2061	SCKYRAXSEDYPSA-UHFFFAOYSA-N	CC1=CC(=O)N(C(=C1)C2CCCCC2)O	CFTR proteostasis regulator	enhances CFTR function	indirect	several	Cc1cc(=O)n(c(c1)C1CCCCC1)O	1
SCNN1A	ligand23	ZNNLBTZKUZBEKO-UHFFFAOYSA-N	COC1=C(C=C(C=C1)Cl)C(=O)NCCC2=CC=C(C=C2)S(=O)(=O)NC(=O)NC3CCCCC3	CFTR Blocker	inhibits CFTR function	binds to CFTR	Apical membrane & subapical compartment	COc1c(cc(cc1)Cl)C(=O)NCCc1ccc(cc1)S(=O)(=O)NC(=O)NC1CCCCC1	1
SCNN1A	ligand2550	XAXVWWYPKOGXSY-PVFNKAEGSA-N	C1=CC(=CC=C1[C@@H]2[C@@H](C3=CC(=CC4=C3[C@@H]([C@H](O4)C5=CC=C(C=C5)O)C6=CC(=CC(=C26)O)O)O)C7=C(C=CC(=C7)/C=C/C8=CC(=CC9=C8[C@@H]([C@H](O9)C1=CC=C(C=C1)O)C1=CC(=CC(=C1)O)O)O)O)O	CFTR inhibitor	inhibits CFTR function	unknown	unknown	c1cc(ccc1[C@@H]1[C@@H](c2cc(cc3c2[C@@H]([C@H](O3)c2ccc(cc2)O)c2cc(cc(c12)O)O)O)c1c(ccc(c1)/C=C/c1cc(cc2c1[C@@H]([C@H](O2)c1ccc(cc1)O)c1cc(cc(c1)O)O)O)O)O	1
SCNN1A	ligand2878	AYSBGNFXZVMBFB-LCYFTJDESA-N	C(/C(/[HH0])=N\O)1C(CCC=C)=NN(C)C=1OCCC	effective CFTR activator	enhances CFTR function	unknown	unknown	c1(/C=N\O)c(CCC=C)nn(C)c1OCCC	1
SCNN1A	ligand2890	BZRSNJXOHYRQSB-UHFFFAOYSA-N	C1=CC=C2C(=C1)C3=CC=CC=C3C2(C4=CC=C(C=C4)Cl)SCC(C(=O)O)N	CFTR corrector, pocket 2	enhances CFTR function	binds to CFTR	several	c1ccc2c(c1)c1ccccc1C2(c1ccc(cc1)Cl)SCC(C(=O)O)N	1
SCNN1A	ligand2915	FYLYSEXHKNLCOF-UHFFFAOYSA-N	C1=CC=C(C=C1)P(=O)(CCP(=O)(C2=CC=CC=C2)O)O	CFTR corrector, pocket 2	enhances CFTR function	binds to CFTR	several	c1ccc(cc1)P(=O)(CCP(=O)(c1ccccc1)O)O	1
SCNN1A	ligand2916	GALYZWCGYCEXNA-UHFFFAOYSA-N	C1=CC(OC)=CC(OC)=C1C1CC(C2=C(O)C(O)=CC=C2)=NN1C1=CC=C(S(N)(=O)=O)C=C1	strong CFTR potentiator	enhances CFTR function	binds to CFTR	Apical membrane & subapical compartment	c1cc(OC)cc(OC)c1C1CC(=NN1c1ccc(S(=O)(=O)N)cc1)c1c(O)c(O)ccc1	1
SCNN1A	ligand2929	ILIVMFBUBOLGDH-OAHLLOKOSA-N	c1cc2c(cc1C3(CC3)C(=O)N[C@@H]4CC(Oc5c4ccc(c5)F)(CF)CF)OC(O2)(F)F	CFTR corrector	enhances CFTR function	unknown	unknown	c1cc2c(cc1C1(CC1)C(=O)N[C@@H]1CC(Oc3c1ccc(c3)F)(CF)CF)OC(O2)(F)F	1
SCNN1A	ligand2934	IPGCPQVGKGPJDW-UHFFFAOYSA-N	C1=CC=C2C=C(C=CC2=C1)C3=C(C=CC4=C3C(=O)C5=CC=CC=C5C4=O)C(=O)O	CFTR corrector, pocket 1	enhances CFTR function	binds to CFTR	several	c1ccc2cc(ccc2c1)c1c(ccc2c1C(=O)c1ccccc1C2=O)C(=O)O	1
SCNN1A	ligand2960	LJBFRHUDVJSADK-UHFFFAOYSA-N	C1=CC(OC)=C(OC)C=C1C1CC(C2=C(O)C(O)=CC=C2)=NN1C1=CC=C(S(N)(=O)=O)C=C1	strong CFTR potentiator	enhances CFTR function	binds to CFTR	Apical membrane & subapical compartment	c1cc(OC)c(OC)cc1C1CC(=NN1c1ccc(S(=O)(=O)N)cc1)c1c(O)c(O)ccc1	1
SCNN1A	ligand3026	UPIBBGPXNOPIDA-UHFFFAOYSA-N	C(C1=C(SCC(=C)OC)C=CS1)1C(C(=O)OC2C=CC=CC=2)=C(C)NC(C)=C1C(=O)OCC	CFTR activator	enhances CFTR function	unknown	unknown	C1(c2c(SCC(=C)OC)ccs2)C(=C(C)NC(=C1C(=O)OCC)C)C(=O)Oc1ccccc1	1
SCNN1A	ligand3059	XJSGHOOFABZHRF-IFMALSPDSA-N	COc1ccc2c(c1)O[C@H](C[C@H]2NC(=O)C3(CC3)c4ccc5c(c4)OC(O5)(F)F)c6ccc(cc6)C(=O)O	CFTR corrector	enhances CFTR function	unknown	unknown	COc1ccc2c(c1)O[C@H](C[C@H]2NC(=O)C1(CC1)c1ccc2c(c1)OC(O2)(F)F)c1ccc(cc1)C(=O)O	1
SCNN1A	ligand3073	ZQUKOPGOGYBHSM-TZIWHRDSSA-N	c1cc(cc(c1)C(=O)O)[C@H]2C[C@H](c3ccc(cc3O2)C(F)(F)F)NC(=O)C4(CC4)c5ccc6c(c5)OC(O6)(F)F	CFTR corrector	enhances CFTR function	unknown	unknown	c1cc(cc(c1)C(=O)O)[C@H]1C[C@H](c2ccc(cc2O1)C(F)(F)F)NC(=O)C1(CC1)c1ccc2c(c1)OC(O2)(F)F	1
SCNN1A	ligand3110	YPHMISFOHDHNIV-UHFFFAOYSA-N	CC1CC(C(=O)C(C1)C(CC2CC(=O)NC(=O)C2)O)C	to be classified	to be classified	to be classified	to be classified	CC1CC(C(=O)C(C1)C(CC1CC(=O)NC(=O)C1)O)C	1
SCNN1A	ligand422	DCTCLIJFMDOMSY-UHFFFAOYSA-N	CC(C)(C)C1=CC=C(C=C1)C2=CC(=O)C3=CC=CC=C3O2	CFTR inhibitor	inhibits CFTR function	unknown	unknown	CC(C)(C)c1ccc(cc1)c1cc(=O)c2ccccc2o1	1
SCNN1A	ligand471	DLLKDLFPBARGCC-UHFFFAOYSA-N	CC1=C(SC(=N1)NC(=O)C2=CC=CC=C2)C3=CSC(=N3)NC4=CC=CC=C4OC	CFTR corrector	enhances CFTR function	unknown	unknown	Cc1c(sc(n1)NC(=O)c1ccccc1)c1csc(n1)Nc1ccccc1OC	1
SCNN1A	ligand59	OLOOJGVNMBJLLR-UHFFFAOYSA-N	CC(=CCOC1=C2C(=CC3=C1OC=C3)C=CC(=O)O2)C	CFTR corrector	enhances CFTR function	unknown	unknown	CC(=CCOc1c2c(cc3c1occ3)ccc(=O)o2)C	1
SCNN1A	ligand594	FLGYCSPPJQJZCH-LCYFTJDESA-N	C1=CC=C2C=C(C=CC2=C1)NCC(=O)NN/C=C\3/C=C(C(=C(C3=O)Br)O)Br	CFTR inhibitor	inhibits CFTR function	unknown	unknown	c1ccc2cc(ccc2c1)NCC(=O)NN/C=C\1/C=C(C(=C(C1=O)Br)O)Br	1
SCNN1A	ligand595	FLGYCSPPJQJZCH-UHFFFAOYSA-N	C1=CC=C2C=C(C=CC2=C1)NCC(=O)NNC=C3C=C(C(=C(C3=O)Br)O)Br	CFTR inhibitor	inhibits CFTR function	unknown	unknown	c1ccc2cc(ccc2c1)NCC(=O)NNC=C1C=C(C(=C(C1=O)Br)O)Br	1
SCNN1A	ligand7	PURKAOJPTOLRMP-UHFFFAOYSA-N	CC(C)(C)C1=CC(=C(C=C1NC(=O)C2=CNC3=CC=CC=C3C2=O)O)C(C)(C)C	CFTR stimulator	enhances CFTR function	binds to CFTR	Apical membrane & subapical compartment	CC(C)(C)c1cc(c(cc1NC(=O)c1c[nH]c2ccccc2c1=O)O)C(C)(C)C	1
SEC12	ligand2003	RRIXMDDCPQUWIO-UHFFFAOYSA-N	C(C1=C(C)C=CS1)1C(C(=O)OCC=C)=C(C)NC(C)=C1C(=O)OCC=C	CFTR activator	enhances CFTR function	unknown	unknown	C1(c2c(C)ccs2)C(=C(C)NC(=C1C(=O)OCC=C)C)C(=O)OCC=C	1
SEC12	ligand2038	RYAXABNGWYEGTO-UHFFFAOYSA-N	C1=CC=C(C=C1)C2=CN=C(N2)SCC(=O)NC3=NC(=CS3)C4=CC=C(C=C4)Br	CFTR corrector	enhances CFTR function	unknown	unknown	c1ccc(cc1)c1cnc([nH]1)SCC(=O)Nc1nc(cs1)c1ccc(cc1)Br	1
SEC12	ligand2043	RZAMWZFIYNLWRM-UHFFFAOYSA-N	C(C1=C(C)C=CS1)1C(C(=O)OCC)=C(C)NC(C)=C1C(=O)OCC	CFTR activator	enhances CFTR function	unknown	unknown	C1(c2c(C)ccs2)C(=C(C)NC(=C1C(=O)OCC)C)C(=O)OCC	1
SEC12	ligand22	XWSYQZVZZMFGFW-UHFFFAOYSA-N	CC1=NC(=NC2=C1C=C(C=C2)OC)NC3=NC(=O)C=C(N3)CSC4=NC5=CC=CC=C5N4	CFTR corrector	enhances CFTR function	unknown	unknown	Cc1nc(nc2c1cc(cc2)OC)Nc1nc(=O)cc([nH]1)CSc1nc2ccccc2[nH]1	1
SEC12	ligand2372	VQHSOMBJVWLPSR-RNEZNVSZSA-N	C([C@@H]1[C@H]([C@@H]([C@H]([C@@H](O1)OC([C@@H](CO)O)[C@@H]([C@H](CO)O)O)O)O)O)O	weak CFTR corrector	enhances CFTR function	unknown	unknown	C([C@@H]1[C@H]([C@@H]([C@H]([C@@H](O1)OC([C@@H](CO)O)[C@@H]([C@H](CO)O)O)O)O)O)O	1
SEC12	ligand2495	WQHRFBCFNAQNOQ-UHFFFAOYSA-N	C(C1=C(C)C=CS1)1C(C(=O)OCC2=CC=CC=C2)=C(C)NC(C)=C1C(=O)OCC1=CC=CC=C1	CFTR activator	enhances CFTR function	unknown	unknown	C1(c2c(C)ccs2)C(=C(C)NC(=C1C(=O)OCc1ccccc1)C)C(=O)OCc1ccccc1	1
SEC12	ligand2900	DGNDJPPKJOAWAC-GWQXNCQPSA-N	c1ccc2c(c1)C(C[C@@H](O2)c3cccc(c3)CO)NC(=O)C4(CC4)c5ccc6c(c5)OC(O6)(F)F	CFTR corrector	enhances CFTR function	unknown	unknown	c1ccc2c(c1)C(C[C@@H](O2)c1cccc(c1)CO)NC(=O)C1(CC1)c1ccc2c(c1)OC(O2)(F)F	1
SEC12	ligand2923	HEMNVSCJOZIBEQ-UHFFFAOYSA-N	C1=CNC(=C1)C(=O)C2=C(C=CC(=C2)Cl)NC(=O)CN	CFTR corrector, pocket 1	enhances CFTR function	binds to CFTR	several	c1c[nH]c(c1)C(=O)c1c(ccc(c1)Cl)NC(=O)CN	1
SEC12	ligand2953	KOSYICZFSFHGCD-UHFFFAOYSA-N	C(C1=C(C)C=CS1)1C(C(=O)OC2=CC=CC=C2)=C(C)NC(C)=C1C(=O)OCC	CFTR activator	enhances CFTR function	unknown	unknown	C1(c2c(C)ccs2)C(=C(C)NC(=C1C(=O)OCC)C)C(=O)Oc1ccccc1	1
SEC12	ligand2955	KWNVHMCTCWXXLZ-TZIWHRDSSA-N	c1cc(cc(c1)C(=O)O)[C@H]2C[C@H](c3ccc(cc3O2)OC(F)F)NC(=O)C4(CC4)c5ccc6c(c5)OC(O6)(F)F	CFTR corrector	enhances CFTR function	unknown	unknown	c1cc(cc(c1)C(=O)O)[C@H]1C[C@H](c2ccc(cc2O1)OC(F)F)NC(=O)C1(CC1)c1ccc2c(c1)OC(O2)(F)F	1
SEC12	ligand2956	KXTYBXCEQOANSX-MQYZIMMHSA-N	C[C@@H]1[C@H]\2CC[C@H](/C2=C/[C@]3([C@@H](CC(=C3[C@@H]([C@H]1O)O[C@@H]4[C@H]([C@@H]([C@H]([C@@H](O4)COC(C)(C)C=C)O)OC(=O)C)O)[C@H](C)COC(=O)C)O)C)COC	selective interaction with CFTR secondary binding motif (pS753)	enhances CFTR function	binds to CFTR	several	C[C@@H]1[C@H]2CC[C@H](C2=C[C@]2([C@@H](CC(=C2[C@@H]([C@H]1O)O[C@@H]1[C@H]([C@@H]([C@H]([C@@H](O1)COC(C)(C)C=C)O)OC(=O)C)O)[C@H](C)COC(=O)C)O)C)COC	1
SEC12	ligand2963	LPMXVESGRSUGHW-HBYQJFLCSA-N	C[C@H]1[C@@H]([C@H]([C@H]([C@@H](O1)O[C@H]2C[C@H]([C@@]3([C@@H]4[C@@H](CC[C@@]3(C2)O)[C@]5(CC[C@@H]([C@]5(C[C@H]4O)C)C6=CC(=O)OC6)O)CO)O)O)O)O	CFTR corrector	enhances CFTR function	unknown	unknown	C[C@H]1[C@@H]([C@H]([C@H]([C@@H](O1)O[C@H]1C[C@H]([C@@]2([C@@H]3[C@@H](CC[C@@]2(C1)O)[C@]1(CC[C@@H]([C@]1(C[C@H]3O)C)C1=CC(=O)OC1)O)CO)O)O)O)O	1
SEC12	ligand2967	MFNQKAIAXLFNSY-UHFFFAOYSA-N	C(C1=C(SCC(=C)OC)C=CS1)1C(C(=O)OC=C)=C(C)NC(C)=C1C(=O)OCC	CFTR activator	enhances CFTR function	unknown	unknown	C1(c2c(SCC(=C)OC)ccs2)C(=C(C)NC(=C1C(=O)OCC)C)C(=O)OC=C	1
SEC12	ligand2989	PEZMUBLXTZBCNH-UHFFFAOYSA-N	COc1ccc2c(c1)OC(CC2NC(=O)C3(CC3)c4ccc5c(c4)OC(O5)(F)F)c6ccccc6	CFTR corrector	enhances CFTR function	unknown	unknown	COc1ccc2c(c1)OC(CC2NC(=O)C1(CC1)c1ccc2c(c1)OC(O2)(F)F)c1ccccc1	1
SEC12	ligand3003	QVDYQHXNAQHIKH-TZIWHRDSSA-N	c1cc(ccc1[C@H]2C[C@H](c3ccc(cc3O2)OC(F)F)NC(=O)C4(CC4)c5ccc6c(c5)OC(O6)(F)F)C(=O)O	CFTR corrector, highly potent and efficacious	enhances CFTR function	unknown	unknown	c1cc(ccc1[C@H]1C[C@H](c2ccc(cc2O1)OC(F)F)NC(=O)C1(CC1)c1ccc2c(c1)OC(O2)(F)F)C(=O)O	1
SEC12	ligand3006	RFPAGSRGRRCKGS-UHFFFAOYSA-N	C(C1=C(C)C=CS1)1C(C(=O)OC=C)=C(C)NC(C)=C1C(=O)OCC	CFTR activator	enhances CFTR function	unknown	unknown	C1(c2c(C)ccs2)C(=C(C)NC(=C1C(=O)OCC)C)C(=O)OC=C	1
SEC12	ligand3026	UPIBBGPXNOPIDA-UHFFFAOYSA-N	C(C1=C(SCC(=C)OC)C=CS1)1C(C(=O)OC2C=CC=CC=2)=C(C)NC(C)=C1C(=O)OCC	CFTR activator	enhances CFTR function	unknown	unknown	C1(c2c(SCC(=C)OC)ccs2)C(=C(C)NC(=C1C(=O)OCC)C)C(=O)Oc1ccccc1	1
SEC12	ligand3040	WDJUZGPOPHTGOT-XUDUSOBPSA-N	C[C@@H]1[C@H]([C@H](C[C@@H](O1)O[C@@H]2[C@H](O[C@H](C[C@@H]2O)O[C@@H]3[C@H](O[C@H](C[C@@H]3O)O[C@H]4CC[C@]5([C@@H](C4)CC[C@@H]6[C@@H]5CC[C@]7([C@@]6(CC[C@@H]7C8=CC(=O)OC8)O)C)C)C)C)O)O	CFTR corrector	enhances CFTR function	unknown	unknown	C[C@@H]1[C@H]([C@H](C[C@@H](O1)O[C@@H]1[C@H](O[C@H](C[C@@H]1O)O[C@@H]1[C@H](O[C@H](C[C@@H]1O)O[C@H]1CC[C@]2([C@@H](C1)CC[C@@H]1[C@@H]2CC[C@]2([C@@]1(CC[C@@H]2C1=CC(=O)OC1)O)C)C)C)C)O)O	1
SEC12	ligand306	CABYWQOCCVFNHX-UHFFFAOYSA-N	C1=CC=C(C=C1)OC2=CC=C(C=C2)CNC(=O)C3=NC(=C4C=C(C(=O)C(=C4)Br)Br)NO3	CFTR inhibitor/ potentiator	enhances CFTR function	binds to CFTR	Apical membrane & subapical compartment	c1ccc(cc1)Oc1ccc(cc1)CNC(=O)c1nc(=C2C=C(C(=O)C(=C2)Br)Br)[nH]o1	1
SEC12	ligand3077	AOJJSUZBOXZQNB-UHFFFAOYSA-N	CC1C(C(CC(O1)OC2CC(CC3=C2C(=C4C(=C3O)C(=O)C5=C(C4=O)C(=CC=C5)OC)O)(C(=O)CO)O)N)O	to be classified	to be classified	to be classified	to be classified	CC1C(C(CC(O1)OC1CC(Cc2c1c(c1c(c2O)C(=O)c2c(C1=O)c(ccc2)OC)O)(C(=O)CO)O)N)O	1
SEC12	ligand3083	GHTGYZMBQPXTCQ-UHFFFAOYSA-N	CC1(CC2=C(C(O1)(C)C)SC(=C2C(=O)N)NC(=O)C3=CC=NN3)C	to be classified	to be classified	to be classified	to be classified	CC1(Cc2c(C(O1)(C)C)sc(c2C(=O)N)NC(=O)c1ccn[nH]1)C	1
SEC12	ligand3085	IGEOJNMYRZUKIK-IBGZPJMESA-N	C[C@H]1CC(N(C1)C2=C(C=CC(=N2)N3C=CC(=N3)OCCC4(CC4)C(F)(F)F)C(=O)NS(=O)(=O)C5=CC=CC=C5)(C)C	to be classified	to be classified	to be classified	to be classified	C[C@H]1CC(N(C1)c1c(ccc(n1)n1ccc(n1)OCCC1(CC1)C(F)(F)F)C(=O)NS(=O)(=O)c1ccccc1)(C)C	1
SEC12	ligand3098	PCCRSEBWEGGETI-UHFFFAOYSA-N	C1=CC=C(C=C1)C(C2=CC=CC=C2)C(=O)NC3=NC=C(S3)CC4=CC=CC=C4Cl	to be classified	to be classified	to be classified	to be classified	c1ccc(cc1)C(c1ccccc1)C(=O)Nc1ncc(s1)Cc1ccccc1Cl	1
SEC12	ligand3107	XGZWWMRJMWUREF-UHFFFAOYSA-N	S1(C(=NC(=C1C=2(N=C(NCCC(=O)O)SC=2))C)NC(=O)C(C)(C)C)	to be classified	to be classified	to be classified	to be classified	s1c(nc(c1c1nc(NCCC(=O)O)sc1)C)NC(=O)C(C)(C)C	1
SEC12	ligand519	DTNMUOXAPMXVHZ-UHFFFAOYSA-N	C(C1=C(SCC(=O)OC)C=CS1)1C(C(=O)OCC=C)=C(C)NC(C)=C1C(=O)OCC=C	CFTR activator	enhances CFTR function	unknown	unknown	C1(c2c(SCC(=O)OC)ccs2)C(=C(C)NC(=C1C(=O)OCC=C)C)C(=O)OCC=C	1
SEC12	ligand622	FOJWIEHQODXJCL-UHFFFAOYSA-N	C(C1=C(SCC(=O)OC)C=CS1)1C(C(=O)OCC2=CC=CC=C2)=C(C)NC(C)=C1C(=O)OCC1=CC=CC=C1	CFTR activator	enhances CFTR function	unknown	unknown	C1(c2c(SCC(=O)OC)ccs2)C(=C(C)NC(=C1C(=O)OCc1ccccc1)C)C(=O)OCc1ccccc1	1
SEC13	ligand27	AUYYCJSJGJYCDS-LBPRGKRZSA-N	C1=CC(=C(C=C1OC2=C(C=C(C=C2I)C[C@@H](C(=O)O)N)I)I)O	medium CFTR corrector	enhances CFTR function	unknown	unknown	c1cc(c(cc1Oc1c(cc(cc1I)C[C@@H](C(=O)O)N)I)I)O	1
SEC13	ligand2808	ZGZXKIHFNHZFBL-UHFFFAOYSA-N	CCCC1(NC(=S)N(N1)C2=NC3=CC=CC=C3S2)CCC	CFTR corrector	enhances CFTR function	unknown	unknown	CCCC1(NC(=S)N(N1)c1nc2ccccc2s1)CCC	1
SEC13	ligand2881	BAYMNCHSODLCJV-UHFFFAOYSA-N	C1=CC2=C(C=CC(=C2)S(=O)(=O)NC3=CC=C(C=C3)C(=O)O)C(=C1)N	CFTR corrector, pocket 1	enhances CFTR function	binds to CFTR	several	c1cc2c(ccc(c2)S(=O)(=O)Nc2ccc(cc2)C(=O)O)c(c1)N	1
SEC13	ligand2885	BOBBZTCRILASNM-UHFFFAOYSA-N	C12C=CC=CC=1C=CC1C(=O)C=C(C3=C(C4=CC=CC(N)=C4)C=CC=C3)OC2=1	effective CFTR activator	enhances CFTR function	unknown	unknown	c12ccccc1ccc1c(=O)cc(c3c(c4cccc(N)c4)cccc3)oc21	1
SEC13	ligand3011	RTKIYFITIVXBLE-QEQCGCAPSA-N	C[C@H](/C=C(\C)/C=C/C(=O)NO)C(=O)C1=CC=C(C=C1)N(C)C	CFTR corrector	enhances CFTR function	unknown	unknown	C[C@H](/C=C(\C)/C=C/C(=O)NO)C(=O)c1ccc(cc1)N(C)C	1
SEC13	ligand3077	AOJJSUZBOXZQNB-UHFFFAOYSA-N	CC1C(C(CC(O1)OC2CC(CC3=C2C(=C4C(=C3O)C(=O)C5=C(C4=O)C(=CC=C5)OC)O)(C(=O)CO)O)N)O	to be classified	to be classified	to be classified	to be classified	CC1C(C(CC(O1)OC1CC(Cc2c1c(c1c(c2O)C(=O)c2c(C1=O)c(ccc2)OC)O)(C(=O)CO)O)N)O	1
SEC13	ligand3078	BHNLPHFGIMIKBX-UHFFFAOYSA-N	S1(C(=NC(=C1C=2(N=C(NC(=O)C=CC(C)C)SC=2))C)NC(=O)C)	to be classified	to be classified	to be classified	to be classified	s1c(nc(c1c1nc(NC(=O)C=CC(C)C)sc1)C)NC(=O)C	1
SEC13	ligand3090	MBMBGCFOFBJSGT-UHFFFAOYSA-N	CCC=CCC=CCC=CCC=CCC=CCC=CCCC(=O)O	to be classified	to be classified	to be classified	to be classified	CCC=CCC=CCC=CCC=CCC=CCC=CCCC(=O)O	1
SEC13	ligand3091	MJUVRTYWUMPBTR-MRXNPFEDSA-N	CC(C)(CO)C1=CC2=CC(=C(C=C2N1C[C@H](CO)O)F)NC(=O)C3(CC3)C4=CC5=C(C=C4)OC(O5)(F)F	to be classified	to be classified	to be classified	to be classified	CC(C)(CO)c1cc2cc(c(cc2n1C[C@H](CO)O)F)NC(=O)C1(CC1)c1cc2c(cc1)OC(O2)(F)F	1
SEC13	ligand53	NIDUTZAIIODVCH-FHNSGPDVSA-N	CCC(C)C(C(=O)O[C@H]1[C@@H](C(C(=C)C2([C@@]1([C@@H](CC2=O)C3=COC=C3)C)O)[C@]4([C@H](CC(=O)O[C@](C4CC(=O)OC)(C)COC(=O)C)OC(=O)C)C)OC=O)OC(=O)C	weak CFTR corrector	enhances CFTR function	unknown	unknown	CCC(C)C(C(=O)O[C@H]1[C@@H](C(C(=C)C2([C@@]1([C@@H](CC2=O)c1cocc1)C)O)[C@]1([C@H](CC(=O)O[C@](C1CC(=O)OC)(C)COC(=O)C)OC(=O)C)C)OC=O)OC(=O)C	1
SEC13	ligand57	ODLCLZLDYDHRGT-NEGPAABLSA-N	CC(=O)O[C@@H]1C[C@@H]2[C@@]([C@@H]3[C@@]1([C@]45[C@H](O4)C(=O)O[C@H]([C@@]5(CC3)C)C6=COC=C6)C)([C@H](C[C@H](C2(C)C)OC(=O)C)OC(=O)C)C	weak CFTR corrector	enhances CFTR function	unknown	unknown	CC(=O)O[C@@H]1C[C@@H]2[C@@]([C@@H]3[C@@]1([C@]14[C@H](O1)C(=O)O[C@H]([C@@]4(CC3)C)c1cocc1)C)([C@H](C[C@H](C2(C)C)OC(=O)C)OC(=O)C)C	1
SEC23A	ligand15	FLJBLCAZPFDCPE-UHFFFAOYSA-O	C1=CC2=CC(=O)C3=C([NH+]2C=C1)C(=CC=C3)Cl	CFTR corrector	inconsistent assignment	binds to CFTR	Apical membrane & subapical compartment	C1=CC2=CC(=O)c3c([NH+]2C=C1)c(ccc3)Cl	1
SEC23A	ligand1595	OJGDCBLYJGHCIH-UHFFFAOYSA-N	CN(CC1=CC(=CC(=C1N)Br)Br)C2CCCCC2	medium CFTR corrector	enhances CFTR function	unknown	unknown	CN(Cc1cc(cc(c1N)Br)Br)C1CCCCC1	1
SEC23A	ligand2131	SSMIFVHARFVINF-UHFFFAOYSA-N	C1=CC2=C(C=CC3=C2C(=C1)C(=O)NC3=O)N	PARP-1 inhibitor	enhances CFTR function	indirect	Nucleus (Transcription)	c1cc2c(ccc3c2c(c1)c(=O)[nH]c3=O)N	1
SEC23A	ligand29	CEUMONXVSJOJIH-UHFFFAOYSA-N	C1=CC=C(C(=C1)C(=O)OCC(CO)O)NC2=C3C=CC(=CC3=NC=C2)Cl.Cl	CFTR corrector	enhances CFTR function	unknown	unknown	c1ccc(c(c1)C(=O)OCC(CO)O)Nc1c2ccc(cc2ncc1)Cl.Cl	1
SEC23A	ligand2908	FAXXFIOVHFSKRF-ZVBGSRNCSA-N	C1=CC(=C(C=C1N/N=C/C2=CC=C(O2)C3=C(C=C(C=C3)[N+](=O)[O-])Br)C(=O)O)Cl	CFTR chaperone binding to NBD1	enhances CFTR function	binds to CFTR	ER & Golgi (Translation, quality control, trafficking, PTM)	c1cc(c(cc1N/N=C/c1ccc(o1)c1c(cc(cc1)[N+](=O)[O-])Br)C(=O)O)Cl	1
SEC23A	ligand2955	KWNVHMCTCWXXLZ-TZIWHRDSSA-N	c1cc(cc(c1)C(=O)O)[C@H]2C[C@H](c3ccc(cc3O2)OC(F)F)NC(=O)C4(CC4)c5ccc6c(c5)OC(O6)(F)F	CFTR corrector	enhances CFTR function	unknown	unknown	c1cc(cc(c1)C(=O)O)[C@H]1C[C@H](c2ccc(cc2O1)OC(F)F)NC(=O)C1(CC1)c1ccc2c(c1)OC(O2)(F)F	1
SEC23A	ligand2964	LSBRKYXIZOVMPC-IFMALSPDSA-N	COc1ccc2c(c1)O[C@H](C[C@H]2NC(=O)C3(CC3)c4ccc5c(c4)OC(O5)(F)F)c6cccc(c6)C(=O)O	CFTR corrector	enhances CFTR function	unknown	unknown	COc1ccc2c(c1)O[C@H](C[C@H]2NC(=O)C1(CC1)c1ccc2c(c1)OC(O2)(F)F)c1cccc(c1)C(=O)O	1
SEC23A	ligand3003	QVDYQHXNAQHIKH-TZIWHRDSSA-N	c1cc(ccc1[C@H]2C[C@H](c3ccc(cc3O2)OC(F)F)NC(=O)C4(CC4)c5ccc6c(c5)OC(O6)(F)F)C(=O)O	CFTR corrector, highly potent and efficacious	enhances CFTR function	unknown	unknown	c1cc(ccc1[C@H]1C[C@H](c2ccc(cc2O1)OC(F)F)NC(=O)C1(CC1)c1ccc2c(c1)OC(O2)(F)F)C(=O)O	1
SEC23A	ligand3006	RFPAGSRGRRCKGS-UHFFFAOYSA-N	C(C1=C(C)C=CS1)1C(C(=O)OC=C)=C(C)NC(C)=C1C(=O)OCC	CFTR activator	enhances CFTR function	unknown	unknown	C1(c2c(C)ccs2)C(=C(C)NC(=C1C(=O)OCC)C)C(=O)OC=C	1
SEC23A	ligand3017	SLHLHESUSCADMP-UHFFFAOYSA-N	C1C(C)CC(Br)C2NC3C(=O)CCCC=3C1=2	strong CFTR potentiator	enhances CFTR function	binds to CFTR	Apical membrane & subapical compartment	C1C(C)CC(Br)c2[nH]c3C(=O)CCCc3c12	1
SEC23A	ligand3105	WMBWREPUVVBILR-UHFFFAOYSA-N	C1C(C(OC2=CC(=CC(=C21)O)O)C3=CC(=C(C(=C3)O)O)O)OC(=O)C4=CC(=C(C(=C4)O)O)O	to be classified	to be classified	to be classified	to be classified	C1C(C(Oc2cc(cc(c12)O)O)c1cc(c(c(c1)O)O)O)OC(=O)c1cc(c(c(c1)O)O)O	1
SEC23A	ligand422	DCTCLIJFMDOMSY-UHFFFAOYSA-N	CC(C)(C)C1=CC=C(C=C1)C2=CC(=O)C3=CC=CC=C3O2	CFTR inhibitor	inhibits CFTR function	unknown	unknown	CC(C)(C)c1ccc(cc1)c1cc(=O)c2ccccc2o1	1
SEC23A	ligand622	FOJWIEHQODXJCL-UHFFFAOYSA-N	C(C1=C(SCC(=O)OC)C=CS1)1C(C(=O)OCC2=CC=CC=C2)=C(C)NC(C)=C1C(=O)OCC1=CC=CC=C1	CFTR activator	enhances CFTR function	unknown	unknown	C1(c2c(SCC(=O)OC)ccs2)C(=C(C)NC(=C1C(=O)OCc1ccccc1)C)C(=O)OCc1ccccc1	1
SLC26A9	ligand1069	JHTMQDBBUHLBPF-UHFFFAOYSA-N	C1CCC(C1)C(=O)NC2=C(C3=C(S2)CCCC3)C(=O)N	strong CFTR potentiator	enhances CFTR function	binds to CFTR	Apical membrane & subapical compartment	C1CCC(C1)C(=O)Nc1c(c2c(s1)CCCC2)C(=O)N	1
SLC26A9	ligand121	AFWKBSMFXWNGRE-ONEGZZNKSA-N	CC(=O)/C=C/C1=CC(=C(C=C1)O)OC	CFTR activator	enhances CFTR function	unknown	unknown	CC(=O)/C=C/c1cc(c(cc1)O)OC	1
SLC26A9	ligand1486	NKHBKSNSNVGJOE-UHFFFAOYSA-N	CC(C1=NC2=CC=CC=C2C(=N1)N3CCCCC3)N4CCN(CC4)S(=O)(=O)C5=CC=C(C=C5)Cl	CFTR corrector	enhances CFTR function	unknown	unknown	CC(c1nc2ccccc2c(n1)N1CCCCC1)N1CCN(CC1)S(=O)(=O)c1ccc(cc1)Cl	1
SLC26A9	ligand1610	OMKDCTIYUUPVEG-UHFFFAOYSA-N	C1C(N(CC2=CC=CC=C21)C(=O)C3=CC(=CC=C3)OC4=CC=CC=C4)C(=O)NC5=CC=C(C=C5)Cl	CFTR corrector	enhances CFTR function	unknown	unknown	C1C(N(Cc2ccccc12)C(=O)c1cc(ccc1)Oc1ccccc1)C(=O)Nc1ccc(cc1)Cl	1
SLC26A9	ligand1703	PIZNEGCCPRNJRI-UHFFFAOYSA-N	CC1=CC=C(C=C1)C2=CSC(=N2)NC3=CC(=C(C=C3OC)Cl)OC	CFTR corrector	enhances CFTR function	unknown	unknown	Cc1ccc(cc1)c1csc(n1)Nc1cc(c(cc1OC)Cl)OC	1
SLC26A9	ligand2659	XZMHJYWMCRQSSI-UHFFFAOYSA-N	CC1=C(SC(=N1)NC(=O)C2=CC=CC=C2)C3=CSC(=N3)NC4=CC=CC(=C4)C(=O)C	CFTR corrector	enhances CFTR function	unknown	unknown	Cc1c(sc(n1)NC(=O)c1ccccc1)c1csc(n1)Nc1cccc(c1)C(=O)C	1
SLC26A9	ligand2906	DXWHZJXKTHGHQF-UHFFFAOYSA-N	CCCCNC1=C2C=CC=C3C2=C(C=C1)C(=O)N(C3=O)CCCC	Weak PARP-1 inhibitor	enhances CFTR function	indirect	Nucleus (Transcription)	CCCCNc1c2cccc3c2c(cc1)c(=O)n(c3=O)CCCC	1
SLC26A9	ligand2912	FGXWKSZFVQUSTL-UHFFFAOYSA-N	C1CN(CCC1N2C3=C(C=C(C=C3)Cl)NC2=O)CCCN4C5=CC=CC=C5NC4=O	CFTR corrector, pocket 2	enhances CFTR function	binds to CFTR	several	C1CN(CCC1n1c2c(cc(cc2)Cl)[nH]c1=O)CCCn1c2ccccc2[nH]c1=O	1
SLC26A9	ligand3	FJNFVCAHHFNREI-UHFFFAOYSA-N	CC(C1=NC2=CC=CC=C2C(=N1)OC3CCCCC3)N4CCN(CC4)S(=O)(=O)C5=CC=C(C=C5)OC	CFTR corrector	enhances CFTR function	indirect	Apical membrane & subapical compartment	CC(c1nc2ccccc2c(n1)OC1CCCCC1)N1CCN(CC1)S(=O)(=O)c1ccc(cc1)OC	1
SLC26A9	ligand3079	CCUBJOCYQZTYNE-UHFFFAOYSA-N	S1(C(=NC(=C1C=3(N=C(N(C2(CCCCC2))CCO)SC=3))C)NC(=O)C(C)(C)C)	to be classified	to be classified	to be classified	to be classified	s1c(nc(c1c1nc(N(C2CCCCC2)CCO)sc1)C)NC(=O)C(C)(C)C	1
SLC26A9	ligand3080	DBGTUHVUTOSJOJ-UHFFFAOYSA-N	S1(C(=NC(=C1C=3(N=C(NC2(=CC(C(=O)O)=CC=C2))SC=3))C)NC(=O)C(C)(C)C)	to be classified	to be classified	to be classified	to be classified	s1c(nc(c1c1nc(Nc2cc(C(=O)O)ccc2)sc1)C)NC(=O)C(C)(C)C	1
SLC26A9	ligand3083	GHTGYZMBQPXTCQ-UHFFFAOYSA-N	CC1(CC2=C(C(O1)(C)C)SC(=C2C(=O)N)NC(=O)C3=CC=NN3)C	to be classified	to be classified	to be classified	to be classified	CC1(Cc2c(C(O1)(C)C)sc(c2C(=O)N)NC(=O)c1ccn[nH]1)C	1
SLC26A9	ligand3097	OUGLISSDQZYBGK-ZHRRBRCNSA-N	c1ccc(c(c1)[C@@H](c2cnc(s2)NC(=O)C3(CC3)c4ccc5c(c4)OCO5)N6CC[C@H](C6)O)Cl	to be classified	to be classified	to be classified	to be classified	c1ccc(c(c1)[C@@H](c1cnc(s1)NC(=O)C1(CC1)c1ccc2c(c1)OCO2)N1CC[C@H](C1)O)Cl	1
SLC26A9	ligand3114	ZEQRQXRPMGQNBI-UHFFFAOYSA-N	S1(C(=NC(=C1C=2(N=C(NCCO)SC=2))C)NC(=O)C3(=CC=CC=C3))	to be classified	to be classified	to be classified	to be classified	s1c(nc(c1c1nc(NCCO)sc1)C)NC(=O)c1ccccc1	1
SLC26A9	ligand32	DHKIZPIDZINAAO-UHFFFAOYSA-N	CCOC1=CC=CC=C1NC2=NC(=CS2)C3=C(N=C(S3)NC(=O)C4=CC=CC=C4)C	CFTR corrector	enhances CFTR function	unknown	unknown	CCOc1ccccc1Nc1nc(cs1)c1c(nc(s1)NC(=O)c1ccccc1)C	1
SLC26A9	ligand36	HEFNNWSXXWATRW-UHFFFAOYSA-N	CC(C)CC1=CC=C(C=C1)C(C)C(=O)O	CFTR corrector	enhances CFTR function	indirect	several	CC(C)Cc1ccc(cc1)C(C)C(=O)O	1
SLC26A9	ligand43	JIMHYXZZCWVCMI-ZSOIEALJSA-N	C1=CC(=CC(=C1)N2C(=O)/C(=C/C3=CC=C(C=C3)C(=O)O)/SC2=S)C(F)(F)F	CFTR inhibitor	inhibits CFTR function	unknown	unknown	c1cc(cc(c1)N1C(=O)/C(=C/c2ccc(cc2)C(=O)O)/SC1=S)C(F)(F)F	1
SLC26A9	ligand44	JUVIOZPCNVVQFO-HBGVWJBISA-N	CC(=C)[C@H]1CC2=C(O1)C=CC3=C2O[C@@H]4COC5=CC(=C(C=C5[C@@H]4C3=O)OC)OC	weak CFTR corrector	enhances CFTR function	unknown	unknown	CC(=C)[C@H]1Cc2c(O1)ccc1c2O[C@@H]2COc3cc(c(cc3[C@@H]2C1=O)OC)OC	1
SLC26A9	ligand471	DLLKDLFPBARGCC-UHFFFAOYSA-N	CC1=C(SC(=N1)NC(=O)C2=CC=CC=C2)C3=CSC(=N3)NC4=CC=CC=C4OC	CFTR corrector	enhances CFTR function	unknown	unknown	Cc1c(sc(n1)NC(=O)c1ccccc1)c1csc(n1)Nc1ccccc1OC	1
SLC26A9	ligand57	ODLCLZLDYDHRGT-NEGPAABLSA-N	CC(=O)O[C@@H]1C[C@@H]2[C@@]([C@@H]3[C@@]1([C@]45[C@H](O4)C(=O)O[C@H]([C@@]5(CC3)C)C6=COC=C6)C)([C@H](C[C@H](C2(C)C)OC(=O)C)OC(=O)C)C	weak CFTR corrector	enhances CFTR function	unknown	unknown	CC(=O)O[C@@H]1C[C@@H]2[C@@]([C@@H]3[C@@]1([C@]14[C@H](O1)C(=O)O[C@H]([C@@]4(CC3)C)c1cocc1)C)([C@H](C[C@H](C2(C)C)OC(=O)C)OC(=O)C)C	1
SLC26A9	ligand72	TZFWDZFKRBELIQ-UHFFFAOYSA-N	C1=CC2=C(C=C1Cl)NC(=O)O2	strong CFTR corrector	enhances CFTR function	unknown	unknown	c1cc2c(cc1Cl)[nH]c(=O)o2	1
TNF	ligand2948	KDOQEEMQPHIANX-NFBKMPQASA-N	COc1ccc2c(c1)O[C@H](C[C@H]2NC(=O)C3(CC3)c4ccc5c(c4)OC(O5)(F)F)c6ccc(c(c6)OC)OC	CFTR corrector	enhances CFTR function	unknown	unknown	COc1ccc2c(c1)O[C@H](C[C@H]2NC(=O)C1(CC1)c1ccc2c(c1)OC(O2)(F)F)c1ccc(c(c1)OC)OC	1
TNF	ligand2949	KDOQEEMQPHIANX-REWPJTCUSA-N	COc1ccc2c(c1)O[C@@H](C[C@@H]2NC(=O)C3(CC3)c4ccc5c(c4)OC(O5)(F)F)c6ccc(c(c6)OC)OC	CFTR corrector	enhances CFTR function	unknown	unknown	COc1ccc2c(c1)O[C@@H](C[C@@H]2NC(=O)C1(CC1)c1ccc2c(c1)OC(O2)(F)F)c1ccc(c(c1)OC)OC	1
TNF	ligand2950	KDOQEEMQPHIANX-UHFFFAOYSA-N	COc1ccc2c(c1)OC(CC2NC(=O)C3(CC3)c4ccc5c(c4)OC(O5)(F)F)c6ccc(c(c6)OC)OC	CFTR corrector	enhances CFTR function	unknown	unknown	COc1ccc2c(c1)OC(CC2NC(=O)C1(CC1)c1ccc2c(c1)OC(O2)(F)F)c1ccc(c(c1)OC)OC	1
TNF	ligand2964	LSBRKYXIZOVMPC-IFMALSPDSA-N	COc1ccc2c(c1)O[C@H](C[C@H]2NC(=O)C3(CC3)c4ccc5c(c4)OC(O5)(F)F)c6cccc(c6)C(=O)O	CFTR corrector	enhances CFTR function	unknown	unknown	COc1ccc2c(c1)O[C@H](C[C@H]2NC(=O)C1(CC1)c1ccc2c(c1)OC(O2)(F)F)c1cccc(c1)C(=O)O	1
TNF	ligand2989	PEZMUBLXTZBCNH-UHFFFAOYSA-N	COc1ccc2c(c1)OC(CC2NC(=O)C3(CC3)c4ccc5c(c4)OC(O5)(F)F)c6ccccc6	CFTR corrector	enhances CFTR function	unknown	unknown	COc1ccc2c(c1)OC(CC2NC(=O)C1(CC1)c1ccc2c(c1)OC(O2)(F)F)c1ccccc1	1
TNF	ligand3059	XJSGHOOFABZHRF-IFMALSPDSA-N	COc1ccc2c(c1)O[C@H](C[C@H]2NC(=O)C3(CC3)c4ccc5c(c4)OC(O5)(F)F)c6ccc(cc6)C(=O)O	CFTR corrector	enhances CFTR function	unknown	unknown	COc1ccc2c(c1)O[C@H](C[C@H]2NC(=O)C1(CC1)c1ccc2c(c1)OC(O2)(F)F)c1ccc(cc1)C(=O)O	1
TNF	ligand75	VPJJUDAXEIWYQR-UHFFFAOYSA-N	C1CCCC2SC(NC(=O)C3=CC=CC=C3Cl)=C(C(=O)N)C1=2	strong CFTR potentiator	enhances CFTR function	binds to CFTR	Apical membrane & subapical compartment	C1CCCc2sc(NC(=O)c3ccccc3Cl)c(C(=O)N)c12	1
UBE2D1	ligand1	TZBJGXHYKVUXJN-UHFFFAOYSA-N	C1=CC(=CC=C1C2=COC3=CC(=CC(=C3C2=O)O)O)O	CFTR corrector	enhances CFTR function	unknown	several	c1cc(ccc1c1coc2cc(cc(c2c1=O)O)O)O	1
UBE2D1	ligand105	ADFCQWZHKCXPAJ-LBPRGKRZSA-N	C1[C@@H](COC2=C1C=CC(=C2)O)C3=CC=C(C=C3)O	potent ΔF508 CFTR activation	enhances CFTR function	unknown	unknown	C1[C@@H](COc2c1ccc(c2)O)c1ccc(cc1)O	1
UBE2D1	ligand1515	NSFHBVDUKHPTKG-ATVHPVEESA-N	CC(C)C/C(=N\NC1=NC(=CS1)C2=CC=CC=C2)/C	CFTR corrector	enhances CFTR function	unknown	unknown	CC(C)C/C(=N\Nc1nc(cs1)c1ccccc1)/C	1
UBE2D1	ligand187	AXEGYQIJLMUXKW-UHFFFAOYSA-N	C1=CN=C(N=C1)NC2=NC(=CS2)C3=CC(=C(C=C3)O)O	CFTR corrector	enhances CFTR function	unknown	unknown	c1cnc(nc1)Nc1nc(cs1)c1cc(c(cc1)O)O	1
UBE2D1	ligand3052	WUYAXFIMCSEVKJ-UHFFFAOYSA-N	C12C=CC=CC=1C=CC1C(=O)C=C(C3=CC=CC(C(F)(F)F)=C3)OC2=1	effective CFTR activator	enhances CFTR function	unknown	unknown	c12ccccc1ccc1c(=O)cc(c3cccc(C(F)(F)F)c3)oc21	1
UBE2D1	ligand3110	YPHMISFOHDHNIV-UHFFFAOYSA-N	CC1CC(C(=O)C(C1)C(CC2CC(=O)NC(=O)C2)O)C	to be classified	to be classified	to be classified	to be classified	CC1CC(C(=O)C(C1)C(CC1CC(=O)NC(=O)C1)O)C	1
UBE2D1	ligand51	NCNXULVCMORARX-NYMFISLZSA-N	C[C@@]12CCC3[C@]4(C=C[C@H](C(C4CC(=O)O[C@]3(C1=CC(=O)O[C@H]2C5=COC=C5)C)(C)C)O)C	weak CFTR corrector	enhances CFTR function	unknown	unknown	C[C@@]12CCC3[C@]4(C=C[C@H](C(C4CC(=O)O[C@]3(C1=CC(=O)O[C@H]2c1cocc1)C)(C)C)O)C	1
UBE2D1	ligand78	WUADCCWRTIWANL-UHFFFAOYSA-N	COC1=CC=C(C=C1)C2=COC3=CC(=CC(=C3C2=O)O)O	ΔF508 CFTR activation	enhances CFTR function	unknown	unknown	COc1ccc(cc1)c1coc2cc(cc(c2c1=O)O)O	1
UBE2I	ligand3086	JCRJFYZSIFGDIG-UHFFFAOYSA-N	S1(C(=NC(=C1C=2(N=C(NCCO)SC=2))C)NC(=O)C(C)(C)C)	to be classified	to be classified	to be classified	to be classified	s1c(nc(c1c1nc(NCCO)sc1)C)NC(=O)C(C)(C)C	1
VCP	ligand1755	PSWDQTMAUUQILQ-UHFFFAOYSA-N	CC1=C(NC(=NC1=O)NC2=NC3=C(C=C(C=C3)OC)C(=N2)C)C	CFTR corrector	enhances CFTR function	unknown	unknown	Cc1c([nH]c(nc1=O)Nc1nc2c(cc(cc2)OC)c(n1)C)C	1
VCP	ligand19	RFDOKDAIYRJYJJ-UHFFFAOYSA-N	CC1=CC(=C2C=C(NN2)C3=CC=CC=C3)C(=O)C=C1	CFTR modulators	enhances CFTR function	binds to CFTR	Apical membrane & subapical compartment	CC1=CC(=c2cc([nH][nH]2)c2ccccc2)C(=O)C=C1	1
VCP	ligand2012	RSRFPGRMZHUKON-UHFFFAOYSA-N	CC1=C(C=C2C(=C1)C(=NC(=N2)NC3=NC(=O)C(=C(N3)C)C)C)C	CFTR corrector	enhances CFTR function	unknown	unknown	Cc1c(cc2c(c1)c(nc(n2)Nc1nc(=O)c(c([nH]1)C)C)C)C	1
VCP	ligand2038	RYAXABNGWYEGTO-UHFFFAOYSA-N	C1=CC=C(C=C1)C2=CN=C(N2)SCC(=O)NC3=NC(=CS3)C4=CC=C(C=C4)Br	CFTR corrector	enhances CFTR function	unknown	unknown	c1ccc(cc1)c1cnc([nH]1)SCC(=O)Nc1nc(cs1)c1ccc(cc1)Br	1
VCP	ligand229	BIDZCDUCZHIKMO-VCHYOVAHSA-N	C/C(=N\NC1=NC2=CC=CC=C2S1)/C3=CC=C(C=C3)Cl	CFTR corrector	enhances CFTR function	unknown	unknown	C/C(=N\Nc1nc2ccccc2s1)/c1ccc(cc1)Cl	1
VCP	ligand23	ZNNLBTZKUZBEKO-UHFFFAOYSA-N	COC1=C(C=C(C=C1)Cl)C(=O)NCCC2=CC=C(C=C2)S(=O)(=O)NC(=O)NC3CCCCC3	CFTR Blocker	inhibits CFTR function	binds to CFTR	Apical membrane & subapical compartment	COc1c(cc(cc1)Cl)C(=O)NCCc1ccc(cc1)S(=O)(=O)NC(=O)NC1CCCCC1	1
VCP	ligand2384	VSJZZGYSZUIAFS-UHFFFAOYSA-N	CC(=O)NC1=CC=C(C=C1)NC2=NC(=CS2)C3=CC(=C(C=C3)OC)OC	CFTR corrector	enhances CFTR function	unknown	unknown	CC(=O)Nc1ccc(cc1)Nc1nc(cs1)c1cc(c(cc1)OC)OC	1
VCP	ligand2880	BAVRWDCSJSFVNJ-LDADJPATSA-N	C1=CC=C(C=C1)N/N=C/C2=CC=C(O2)C3=CC=C(C=C3)[N+](=O)[O-]	CFTR chaperone binding to NBD1	enhances CFTR function	binds to CFTR	ER & Golgi (Translation, quality control, trafficking, PTM)	c1ccc(cc1)N/N=C/c1ccc(o1)c1ccc(cc1)[N+](=O)[O-]	1
VCP	ligand2889	BXSABLKMKAINIU-QOHCMMFCSA-N	C[C@]12C[C@H]([C@H]3[C@H]([C@]1(CC[C@@H]2C4=CC(=O)OC4)O)CC[C@]5([C@@]3([C@@H](C[C@@H](C5)O)O)CO)O)O	CFTR corrector	enhances CFTR function	unknown	unknown	C[C@]12C[C@H]([C@H]3[C@H]([C@]1(CC[C@@H]2C1=CC(=O)OC1)O)CC[C@]1([C@@]3([C@@H](C[C@@H](C1)O)O)CO)O)O	1
VCP	ligand2946	KBGSVTREQRCYHG-UHFFFAOYSA-N	C2(=CC=C1C=C(C(=NC1=C2)N3CCN(CCC3)C(C4=CC=CS4)=O)C#N)C.CC	CFTR potentiator	enhances CFTR function	binds to CFTR	Apical membrane & subapical compartment	c1(ccc2cc(c(nc2c1)N1CCN(CCC1)C(=O)c1cccs1)C#N)C.CC	1
VCP	ligand2977	NOGRVEQYQUCZIW-UHFFFAOYSA-N	C2=C(C=C1C=C(C(=NC1=C2)N3CCN(CC3)C(C4=CC=CC=C4F)=O)C#N)OC.CC	CFTR Corrector and Potentiator	enhances CFTR function	binds to CFTR	Apical membrane & subapical compartment	c1c(cc2cc(c(nc2c1)N1CCN(CC1)C(=O)c1ccccc1F)C#N)OC.CC	1
VCP	ligand2981	NYGSCGZLRDWSCH-OAHLLOKOSA-N	CC1(C[C@H](c2ccc(cc2O1)F)NC(=O)C3(CC3)c4ccc5c(c4)OC(O5)(F)F)C	CFTR corrector	enhances CFTR function	unknown	unknown	CC1(C[C@H](c2ccc(cc2O1)F)NC(=O)C1(CC1)c1ccc2c(c1)OC(O2)(F)F)C	1
VCP	ligand2983	OFOBYRCVWRMUBR-CQSZACIVSA-N	CC1(C[C@H](c2ccc(c(c2O1)Cl)F)NC(=O)C3(CC3)c4ccc5c(c4)OC(O5)(F)F)C	CFTR corrector	enhances CFTR function	unknown	unknown	CC1(C[C@H](c2ccc(c(c2O1)Cl)F)NC(=O)C1(CC1)c1ccc2c(c1)OC(O2)(F)F)C	1
VCP	ligand3062	YAZWGQPBZYRJOI-UHFFFAOYSA-N	C2=C(C=C1C=C(C(=NC1=C2)N3CCN(CC3)C(C4=C(C=CC=C4)Cl)=O)C#N)OC.CC	CFTR potentiator	enhances CFTR function	binds to CFTR	Apical membrane & subapical compartment	c1c(cc2cc(c(nc2c1)N1CCN(CC1)C(=O)c1c(cccc1)Cl)C#N)OC.CC	1
VCP	ligand3078	BHNLPHFGIMIKBX-UHFFFAOYSA-N	S1(C(=NC(=C1C=2(N=C(NC(=O)C=CC(C)C)SC=2))C)NC(=O)C)	to be classified	to be classified	to be classified	to be classified	s1c(nc(c1c1nc(NC(=O)C=CC(C)C)sc1)C)NC(=O)C	1
VCP	ligand3091	MJUVRTYWUMPBTR-MRXNPFEDSA-N	CC(C)(CO)C1=CC2=CC(=C(C=C2N1C[C@H](CO)O)F)NC(=O)C3(CC3)C4=CC5=C(C=C4)OC(O5)(F)F	to be classified	to be classified	to be classified	to be classified	CC(C)(CO)c1cc2cc(c(cc2n1C[C@H](CO)O)F)NC(=O)C1(CC1)c1cc2c(cc1)OC(O2)(F)F	1
VCP	ligand3104	VXNBNOYDTNSYQP-UHFFFAOYSA-N	[Br]CC(=O)NC=1(SC=C(N=1)C=2(SC(NC(=O)C)=NC=2C))	to be classified	to be classified	to be classified	to be classified	BrCC(=O)Nc1scc(n1)c1sc(NC(=O)C)nc1C	1
VCP	ligand3111	YQCGOSZYHRVOFW-UHFFFAOYSA-N	CC1=C(N=C(C=C1)NC(=O)C2(CC2)C3=CC4=C(C=C3)OC(O4)(F)F)C5=CC(=CC=C5)C(=O)O.CC(C)(C)C1=CC(=C(C=C1NC(=O)C2=CNC3=CC=CC=C3C2=O)O)C(C)(C)C	to be classified	to be classified	to be classified	to be classified	Cc1c(nc(cc1)NC(=O)C1(CC1)c1cc2c(cc1)OC(O2)(F)F)c1cc(ccc1)C(=O)O.CC(C)(C)c1cc(c(cc1NC(=O)c1c[nH]c2ccccc2c1=O)O)C(C)(C)C	1
VCP	ligand51	NCNXULVCMORARX-NYMFISLZSA-N	C[C@@]12CCC3[C@]4(C=C[C@H](C(C4CC(=O)O[C@]3(C1=CC(=O)O[C@H]2C5=COC=C5)C)(C)C)O)C	weak CFTR corrector	enhances CFTR function	unknown	unknown	C[C@@]12CCC3[C@]4(C=C[C@H](C(C4CC(=O)O[C@]3(C1=CC(=O)O[C@H]2c1cocc1)C)(C)C)O)C	1
VCP	ligand58	OENHQHLEOONYIE-JLTXGRSLSA-N	CC1=C(C(CCC1)(C)C)/C=C/C(=C/C=C/C(=C/C=C/C=C(/C=C/C=C(/C=C/C2=C(CCCC2(C)C)C)\C)\C)/C)/C	weak CFTR corrector	enhances CFTR function	unknown	unknown	CC1=C(C(CCC1)(C)C)/C=C/C(=C/C=C/C(=C/C=C/C=C(/C=C/C=C(/C=C/C1=C(CCCC1(C)C)C)\C)\C)/C)/C	1
VCP	ligand875	HRICZKVMTVXKFQ-UHFFFAOYSA-N	CCCN1C(=O)C2=CC=CC=C2N=C1C(C)N3CCN(CC3)S(=O)(=O)C4=CC=C(C=C4)Br	CFTR corrector	enhances CFTR function	unknown	unknown	CCCn1c(=O)c2ccccc2nc1C(C)N1CCN(CC1)S(=O)(=O)c1ccc(cc1)Br	1
WNK1	ligand2948	KDOQEEMQPHIANX-NFBKMPQASA-N	COc1ccc2c(c1)O[C@H](C[C@H]2NC(=O)C3(CC3)c4ccc5c(c4)OC(O5)(F)F)c6ccc(c(c6)OC)OC	CFTR corrector	enhances CFTR function	unknown	unknown	COc1ccc2c(c1)O[C@H](C[C@H]2NC(=O)C1(CC1)c1ccc2c(c1)OC(O2)(F)F)c1ccc(c(c1)OC)OC	1
WNK1	ligand2949	KDOQEEMQPHIANX-REWPJTCUSA-N	COc1ccc2c(c1)O[C@@H](C[C@@H]2NC(=O)C3(CC3)c4ccc5c(c4)OC(O5)(F)F)c6ccc(c(c6)OC)OC	CFTR corrector	enhances CFTR function	unknown	unknown	COc1ccc2c(c1)O[C@@H](C[C@@H]2NC(=O)C1(CC1)c1ccc2c(c1)OC(O2)(F)F)c1ccc(c(c1)OC)OC	1
WNK1	ligand2950	KDOQEEMQPHIANX-UHFFFAOYSA-N	COc1ccc2c(c1)OC(CC2NC(=O)C3(CC3)c4ccc5c(c4)OC(O5)(F)F)c6ccc(c(c6)OC)OC	CFTR corrector	enhances CFTR function	unknown	unknown	COc1ccc2c(c1)OC(CC2NC(=O)C1(CC1)c1ccc2c(c1)OC(O2)(F)F)c1ccc(c(c1)OC)OC	1
WNK1	ligand2964	LSBRKYXIZOVMPC-IFMALSPDSA-N	COc1ccc2c(c1)O[C@H](C[C@H]2NC(=O)C3(CC3)c4ccc5c(c4)OC(O5)(F)F)c6cccc(c6)C(=O)O	CFTR corrector	enhances CFTR function	unknown	unknown	COc1ccc2c(c1)O[C@H](C[C@H]2NC(=O)C1(CC1)c1ccc2c(c1)OC(O2)(F)F)c1cccc(c1)C(=O)O	1
WNK1	ligand2989	PEZMUBLXTZBCNH-UHFFFAOYSA-N	COc1ccc2c(c1)OC(CC2NC(=O)C3(CC3)c4ccc5c(c4)OC(O5)(F)F)c6ccccc6	CFTR corrector	enhances CFTR function	unknown	unknown	COc1ccc2c(c1)OC(CC2NC(=O)C1(CC1)c1ccc2c(c1)OC(O2)(F)F)c1ccccc1	1
WNK1	ligand3059	XJSGHOOFABZHRF-IFMALSPDSA-N	COc1ccc2c(c1)O[C@H](C[C@H]2NC(=O)C3(CC3)c4ccc5c(c4)OC(O5)(F)F)c6ccc(cc6)C(=O)O	CFTR corrector	enhances CFTR function	unknown	unknown	COc1ccc2c(c1)O[C@H](C[C@H]2NC(=O)C1(CC1)c1ccc2c(c1)OC(O2)(F)F)c1ccc(cc1)C(=O)O	1

## Sheet: S5_PotentialTargetsForLigands
LigandID	No_of_Targets	Targets
ligand2948	12	[ADORA2B,ADRB2,CFTR,CSNK2A1,HSP90AA1,NR3C1,PRKAA2,PRKACA,PRKCE,SEC12,TNF,WNK1]
ligand2949	12	[ADORA2B,ADRB2,CFTR,COPA,CSNK2A1,NR3C1,PRKAA2,PRKACA,PRKCE,RAB5A,TNF,WNK1]
ligand2950	12	[ADORA2B,ADRB2,CFTR,CSNK2A1,NR3C1,PP3CA,PRKAA2,PRKACA,PRKCE,SEC12,TNF,WNK1]
ligand2964	12	[ADORA2B,ADRB2,CFTR,CSNK2A1,NR3C1,PRKAA2,PRKACA,PRKCE,RAB4A,SEC23A,TNF,WNK1]
ligand2989	12	[ADORA2B,ADRB2,CFTR,COPA,CSNK2A1,NR3C1,PRKAA2,PRKACA,PRKCE,SEC12,TNF,WNK1]
ligand3059	12	[ADORA2B,ADRB2,CFTR,CSNK2A1,NR3C1,PRKAA2,PRKACA,PRKCE,SAR1A,SCNN1A,TNF,WNK1]
ligand3077	11	[ABCC4,ADRB2,ANXA2,CFTR,HDAC6,HIF1A,HSP90AA1,NR3C1,PPP3CA,SEC12,SEC13]
ligand13	9	[ABCC4,ADRB2,CFTR,CSNK2A1,HDAC6,HSPA8,NR3C1,PDE4D,PPP3CA]
ligand23	9	[ABCC4,ADRB2,CFTR,CSNK2A1,NR3C1,PPP3CA,PRKACA,SCNN1A,VCP]
ligand1	8	[ADRB2,COPA,NFE2L2,NR3C1,PPP3CA,PRKAA2,PRKACA,UBE2D1]
ligand17	8	[ADRB2,DERL1,NFE2L2,NR3C1,PDE4D,PP3CA,PPP3CA,PRKACA]
ligand2	8	[ATP2A2,HDAC6,NFE2L2,NFKB1,PDE4D,PRKCE,RAB4A,RAB5A]
ligand78	8	[ADRB2,HSP90AA1,NFE2L2,NR3C1,PPP3CA,PRKAA2,PRKACA,UBE2D1]
ligand121	7	[ADRB2,COPA,CSNK2A1,NFE2L2,NR3C1,PPP3CA,SLC26A9]
ligand18	7	[ABCC4,CSNK2A1,HSPB1,KCNN4,NFE2L2,PRKAA2,PRKACA]
ligand2061	7	[ADRB2,HIF1A,NR3C1,PPP3CA,PRKACA,RAB11B,SCNN1A]
ligand2131	7	[ADRB2,CSNK2A1,NR3C1,PPP3CA,PRKACA,RAB5A,SEC23A]
ligand2144	7	[HSP90AA1,RAB11B,RAB4A,RAB5A,RAB7A,RAB9A,SAR1A]
ligand2348	7	[ADRB2,CSNK2A1,NR3C1,PP3CA,PPP3CA,PRKACA,S100A10]
ligand2804	7	[ADORA2B,ADRB2,CSNK2A1,NR3C1,PDE4D,PPP3CA,RAB5A]
ligand2963	7	[ADRB2,COPA,KLF5,NR3C1,PPP3CA,RACK1,SEC12]
ligand3110	7	[ADRB2,HIF1A,NR2F2,NR3C1,PPP3CA,SCNN1A,UBE2D1]
ligand41	7	[ABCC4,CSNK2A1,HSP90AA1,HSPB1,NFE2L2,PRKAA2,PRKACA]
ligand5	7	[ADRB2,NFE2L2,NR3C1,PDE4D,PPM1A,PPP3CA,PRKACA]
ligand58	7	[ADRB2,ATP2A2,CFTR,NR3C1,PPP3CA,PRKAA2,VCP]
ligand1595	6	[ADRB2,CFTR,NR3C1,PPP3CA,PRKACA,SEC23A]
ligand16	6	[ADRB2,CSNK2A1,NR3C1,PP3CA,PPP3CA,RAB5A]
ligand2038	6	[CFTR,CSNK2A1,KCNN4,PRKACA,SEC12,VCP]
ligand2315	6	[ADRB2,CFTR,HSPBP1,NR3C1,PPP3CA,PRKACA]
ligand27	6	[ADRB2,NR3C1,PPP3CA,PRKAA2,PRKACA,SEC13]
ligand2912	6	[ADRB2,HSPB1,NR3C1,PPP3CA,PRKACA,SLC26A9]
ligand2943	6	[CFTR,CSNK2A1,HDAC6,PRKACA,RAB11B,RAB7A]
ligand3040	6	[ADRB2,NR3C1,PPP3CA,RAB9A,RACK1,SEC12]
ligand3084	6	[ADRB2,CFTR,HDAC6,NR3C1,PPP3CA,RACK1]
ligand36	6	[ADRB2,NR3C1,PP3CA,PPP3CA,PRKACA,SLC26A9]
ligand47	6	[ADRB2,DERL1,HSP90AA1,NR3C1,PPP3CA,PRKACA]
ligand72	6	[ADRB2,CSNK2A1,NR3C1,PPP3CA,RAB5A,SLC26A9]
ligand801	6	[ADRB2,ARF1,HSP90AA1,NR3C1,PPP3CA,PRKCE]
ligand84	6	[ADRB2,COPZ1,CSNK2A1,NR3C1,PPP3CA,RAB5A]
ligand1207	5	[ADRB2,DERL1,NR3C1,PPP3CA,SCNN1A]
ligand1313	5	[ADRB2,NR3C1,PPP3CA,RACK1,SEC12]
ligand14	5	[ADCY1,ADORA2B,HSP90AA1,HSPA8,PRKACA]
ligand21	5	[CFTR,DERL1,HDAC6,HSP90AA1,RAB5A]
ligand22	5	[CSNK2A1,PP2A,PP3CA,PRKACA,SEC12]
ligand2449	5	[CFTR,CSNK2A1,PRKACA,RAB4A,RAB5A]
ligand2550	5	[ATP2A2,CSNK2A1,DERL1,PP2A,SCNN1A]
ligand2904	5	[ADRB2,NR3C1,PPP3CA,PRKAA2,PRKACA]
ligand2932	5	[CFTR,DERL1,HDAC6,NR3C1,PP3CA]
ligand3011	5	[CFTR,HDAC6,NR3C1,RAB7A,SEC13]
ligand3105	5	[CSNK2A1,HIF1A,HSPA8,PRKCE,SEC23A]
ligand44	5	[ADRB2,NR3C1,PPP3CA,S100A10,SLC26A9]
ligand643	5	[CSNK2A1,GANAB,PRKACA,RAB7A,RAB9A]
ligand65	5	[ADRB2,NR3C1,PP2A,PPP3CA,S100A10]
ligand75	5	[ANO1,CFTR,COPA,RAB7A,TNF]
ligand77	5	[ADRB2,HSP90AA1,NR3C1,PPP3CA,RAB5A]
ligand9	5	[CFTR,CSNK2A1,KCNN4,PRKAA2,PRKACA]
ligand10	4	[HDAC6,PP3CA,PRKAA2,PRKACA]
ligand1017	4	[ARF1,CSNK2A1,PRKACA,SAR1A]
ligand1296	4	[ADRB2,NR3C1,PP2A,PPP3CA]
ligand15	4	[CSNK2A1,PP3CA,PRKACA,SEC23A]
ligand1544	4	[CSNK2A1,HDAC6,PP3CA,PRKACA]
ligand1610	4	[CFTR,PRKAA2,PRKACA,SLC26A9]
ligand1703	4	[CSNK2A1,PRKACA,RAB5A,SLC26A9]
ligand1829	4	[CFTR,KCNN4,PRKACA,RAB9A]
ligand195	4	[CFTR,CSNK2A1,PRKACA,RAB5A]
ligand2183	4	[CSNK2A1,GANAB,HSP90AA1,PPM1A]
ligand2185	4	[CFTR,CSNK2A1,PRKACA,RAB4A]
ligand24	4	[COPA,HSP90AA1,NFE2L2,PRKACA]
ligand2560	4	[CSNK2A1,NFKB1,PP3CA,PRKACA]
ligand2659	4	[CFTR,PRKACA,RAB9A,SLC26A9]
ligand2755	4	[CFTR,CSNK2A1,PRKACA,RAB5A]
ligand2880	4	[CSNK2A1,PRKACA,RAB5A,VCP]
ligand2934	4	[ATP2A2,COPA,PRKACA,SCNN1A]
ligand2995	4	[HSPA8,RAB11B,RAB4A,RAB5A]
ligand3029	4	[COPA,CSNK2A1,PRKACA,RAB5A]
ligand3062	4	[CFTR,COPA,PRKACA,VCP]
ligand3069	4	[CSNK2A1,PP3CA,PRKACA,RAB5A]
ligand3080	4	[CFTR,PRKACA,RAB5A,SLC26A9]
ligand3083	4	[CFTR,CSNK2A1,SEC12,SLC26A9]
ligand3086	4	[CFTR,CSNK2A1,HSPA8,UBE2I]
ligand3090	4	[CFTR,CSNK2A1,PP3CA,SEC13]
ligand3099	4	[CFTR,PRKACA,RAB7A,SAR1A]
ligand3102	4	[COPA,CSNK2A1,PRKACA,RAB4A]
ligand3106	4	[ARF1,CFTR,CSNK2A1,HSPBP1]
ligand3107	4	[CFTR,CSNK2A1,HSPA8,SEC12]
ligand3112	4	[CFTR,PP3CA,PRKACA,RAB11B]
ligand32	4	[CFTR,PP3CA,PRKACA,SLC26A9]
ligand35	4	[COPA,NFE2L2,PRKACA,RAB7A]
ligand471	4	[CFTR,PRKACA,SCNN1A,SLC26A9]
ligand517	4	[CSNK2A1,HSPA8,HSPB1,NR2F2]
ligand6	4	[ADCY1,CFTR,CSNK2A1,PP3CA]
ligand645	4	[COPA,NFE2L2,PRKACA,RAB7A]
ligand7	4	[CFTR,COPA,CSNK2A1,SCNN1A]
ligand73	4	[CFTR,CSNK2A1,RAB9A,SAR1A]
ligand80	4	[ATP2A2,CSNK2A1,PRKAA2,PRKACA]
ligand85	4	[COPA,CSNK2A1,PRKACA,RAB5A]
ligand1027	3	[ANXA5,PP3CA,PRKACA]
ligand105	3	[KCNN4,PRKACA,UBE2D1]
ligand106	3	[DERL1,KCNN4,PRKACA]
ligand1069	3	[PRKACA,RAB5A,SLC26A9]
ligand1086	3	[HIF1A,RAB9A,RACK1]
ligand11	3	[ANXA2,PRKACA,RAB7A]
ligand1128	3	[PRKACA,RAB5A,S100A10]
ligand1143	3	[PRKACA,RAB11B,SCNN1A]
ligand1186	3	[ANXA5,HSP90AA1,PRKACA]
ligand1197	3	[GANAB,HSP90AA1,PPM1A]
ligand12	3	[HIF1A,HSP90AA1,PRKCE]
ligand1250	3	[CSNK2A1,PRKACA,RAB5A]
ligand1260	3	[PRKACA,RAB7A,SAR1A]
ligand1309	3	[HIF1A,HSP90AA1,PRKCE]
ligand136	3	[PP3CA,PRKACA,RAB4A]
ligand1486	3	[CSNK2A1,PP2A,SLC26A9]
ligand1515	3	[DERL1,PRKACA,UBE2D1]
ligand1663	3	[PP2A,RACK1,SCNN1A]
ligand1665	3	[CFTR,HSPBP1,PRKACA]
ligand1728	3	[ATP2A2,PRKACA,RAB5A]
ligand1768	3	[PRKACA,RAB5A,SAR1A]
ligand1832	3	[PRKACA,RAB4A,RAB5A]
ligand1834	3	[PRKACA,RAB4A,SAR1A]
ligand187	3	[CSNK2A1,RAB5A,UBE2D1]
ligand19	3	[ATP2A2,PRKACA,VCP]
ligand1941	3	[CFTR,HSPBP1,PRKACA]
ligand1989	3	[PP3CA,PRKACA,RAB7A]
ligand2012	3	[PP2A,PRKACA,VCP]
ligand229	3	[PRKACA,RAB9A,VCP]
ligand2372	3	[CSNK2A1,RAB7A,SEC12]
ligand2495	3	[PP3CA,PRKACA,SEC12]
ligand2504	3	[COPA,PRKACA,RAB5A]
ligand2530	3	[PP3CA,PRKACA,RAB5A]
ligand26	3	[ADORA2B,PP3CA,PRKACA]
ligand2690	3	[ATP2A2,PRKACA,S100A10]
ligand2787	3	[PRKACA,RAB5A,SAR1A]
ligand2808	3	[PRKACA,SAR1A,SEC13]
ligand2817	3	[COPA,CSNK2A1,HSP90AA1]
ligand2875	3	[CFTR,PPM1A,RAB5A]
ligand2876	3	[PP3CA,PRKACA,RAB7A]
ligand2878	3	[PRKACA,RAB4A,SCNN1A]
ligand2883	3	[COPA,PRKACA,SAR1A]
ligand2885	3	[COPA,PRKACA,SEC13]
ligand2898	3	[PP3CA,PRKACA,RAB7A]
ligand2906	3	[COPA,PRKACA,SLC26A9]
ligand2908	3	[PRKACA,RAB4A,SEC23A]
ligand2915	3	[HSP90AA1,PRKACA,SCNN1A]
ligand2923	3	[CSNK2A1,PP3CA,SEC12]
ligand2926	3	[DERL1,PRKACA,RACK1]
ligand2940	3	[COPA,KCNN4,PRKACA]
ligand2942	3	[CFTR,PP3CA,PRKACA]
ligand2946	3	[CFTR,PRKACA,VCP]
ligand2955	3	[CFTR,SEC12,SEC23A]
ligand2957	3	[CSNK2A1,HSPA8,RAB7A]
ligand2971	3	[CSNK2A1,HSPA8,RAB9A]
ligand2977	3	[CFTR,PRKACA,VCP]
ligand3	3	[CFTR,S100A10,SLC26A9]
ligand3003	3	[CFTR,SEC12,SEC23A]
ligand3052	3	[CFTR,HSPBP1,UBE2D1]
ligand3064	3	[HSPA8,PRKAA2,PRKACA]
ligand3065	3	[HSP90AA1,RAB4A,RAB5A]
ligand3076	3	[ANXA2,CSNK2A1,PP3CA]
ligand3078	3	[PRKACA,SEC13,VCP]
ligand3079	3	[CFTR,COPA,SLC26A9]
ligand3081	3	[CFTR,CSNK2A1,SEC12]
ligand3085	3	[CSNK2A1,PP3CA,SEC12]
ligand3087	3	[CFTR,PP3CA,SAR1A]
ligand3091	3	[CFTR,SEC13,VCP]
ligand3092	3	[CFTR,CSNK2A1,SEC13]
ligand3093	3	[CSNK2A1,HSPA8,PP2A]
ligand3096	3	[ARF1,CSNK2A1,HSPB1]
ligand3098	3	[CFTR,PP3CA,SEC12]
ligand3100	3	[ANXA5,CFTR,HSPA8]
ligand3104	3	[PRKACA,RAB7A,VCP]
ligand3114	3	[PRKAA2,PRKACA,SLC26A9]
ligand4	3	[GANAB,HSP90AA1,PPM1A]
ligand42	3	[CFTR,HSPA8,SAR1A]
ligand422	3	[PRKACA,SCNN1A,SEC23A]
ligand43	3	[CFTR,PP3CA,SLC26A9]
ligand45	3	[DERL1,HSPB1,PRKACA]
ligand509	3	[PRKACA,RAB5A,SAR1A]
ligand531	3	[HSP90AA1,PP2A,PRKACA]
ligand54	3	[COPA,PRKACA,S100A10]
ligand59	3	[CSNK2A1,RAB7A,SCNN1A]
ligand594	3	[CSNK2A1,PP3CA,SCNN1A]
ligand595	3	[CSNK2A1,S100A10,SCNN1A]
ligand596	3	[CSNK2A1,RAB5A,S100A10]
ligand609	3	[CSNK2A1,HSP90AA1,RAB9A]
ligand644	3	[DERL1,HSP90AA1,NFE2L2]
ligand668	3	[DERL1,PP3CA,PRKACA]
ligand69	3	[COPA,CSNK2A1,RAB11B]
ligand697	3	[COPZ1,HSPA8,PRKACA]
ligand712	3	[ATP2A2,PRKACA,RAB5A]
ligand730	3	[CFTR,HSP90AA1,RAB7A]
ligand855	3	[PRKAA2,PRKACA,S100A10]
ligand873	3	[PP3CA,PRKACA,RAB5A]
ligand911	3	[PRKACA,RAB5A,S100A10]
ligand1048	2	[ANXA5,SCNN1A]
ligand1050	2	[HSPBP1,PRKACA]
ligand1131	2	[PRKACA,RAB7A]
ligand1196	2	[CFTR,DERL1]
ligand122	2	[RAB4A,RAB5A]
ligand1525	2	[PP3CA,RAB5A]
ligand1528	2	[CSNK2A1,SCNN1A]
ligand1755	2	[PP3CA,VCP]
ligand1812	2	[HSP90AA1,SCNN1A]
ligand1992	2	[PRKACA,RAB5A]
ligand20	2	[CFTR,RAB7A]
ligand2003	2	[ANXA5,SEC12]
ligand2033	2	[PP3CA,PRKACA]
ligand2043	2	[ANXA5,SEC12]
ligand2094	2	[HSP90AA1,PP3CA]
ligand2246	2	[ANXA5,PP3CA]
ligand2384	2	[PP3CA,VCP]
ligand2418	2	[PRKAA2,S100A10]
ligand243	2	[PP3CA,PRKACA]
ligand2502	2	[HSPA8,PP2A]
ligand2578	2	[KCNN4,PP2A]
ligand2645	2	[HSPA8,PRKAA2]
ligand2664	2	[HSP90AA1,RAB4A]
ligand2741	2	[CFTR,COPA]
ligand2874	2	[PP3CA,RAB7A]
ligand2881	2	[HSP90AA1,SEC13]
ligand2886	2	[RACK1,SEC12]
ligand2888	2	[HSPA8,RACK1]
ligand2889	2	[RACK1,VCP]
ligand2890	2	[HSPBP1,SCNN1A]
ligand2892	2	[RAB5A,RAB7A]
ligand2897	2	[HSPBP1,PP3CA]
ligand29	2	[RAB7A,SEC23A]
ligand2900	2	[PRKAA2,SEC12]
ligand2907	2	[DERL1,PRKAA2]
ligand2914	2	[DERL1,PRKAA2]
ligand2916	2	[RAB5A,SCNN1A]
ligand2929	2	[PRKAA2,SCNN1A]
ligand2935	2	[RAB4A,RAB5A]
ligand2939	2	[COPA,PRKAA2]
ligand2953	2	[HSPBP1,SEC12]
ligand2956	2	[RAB4A,SEC12]
ligand2960	2	[RAB5A,SCNN1A]
ligand2967	2	[HSPA8,SEC12]
ligand2968	2	[HSP90AA1,RAB5A]
ligand2969	2	[DERL1,RAB5A]
ligand2981	2	[S100A10,VCP]
ligand2983	2	[CFTR,VCP]
ligand2998	2	[HSPA8,KCNN4]
ligand3006	2	[SEC12,SEC23A]
ligand3014	2	[COPZ1,HSPA8]
ligand3017	2	[KCNN4,SEC23A]
ligand3019	2	[PP3CA,PRKAA2]
ligand3026	2	[SCNN1A,SEC12]
ligand3028	2	[PP3CA,PRKAA2]
ligand3035	2	[HSPA8,RACK1]
ligand3042	2	[CFTR,PP2A]
ligand3044	2	[HSPA8,PP3CA]
ligand3057	2	[RAB4A,RAB5A]
ligand306	2	[CFTR,SEC12]
ligand3061	2	[COPA,COPZ1]
ligand3063	2	[DERL1,PRKAA2]
ligand3072	2	[HSPA8,KCNN4]
ligand3073	2	[ANXA5,SCNN1A]
ligand3082	2	[CFTR,HSPA8]
ligand3088	2	[COPA,RAB7A]
ligand3089	2	[CFTR,PP3CA]
ligand3095	2	[RAB5A,RAB7A]
ligand3097	2	[CFTR,SLC26A9]
ligand3101	2	[DERL1,RAB5A]
ligand3103	2	[DERL1,RAB5A]
ligand3108	2	[CFTR,COPA]
ligand3109	2	[PP3CA,S100A10]
ligand3111	2	[RAB7A,VCP]
ligand325	2	[RAB5A,S100A10]
ligand33	2	[ANXA5,DERL1]
ligand402	2	[HSPA8,RAB9A]
ligand406	2	[CFTR,RAB5A]
ligand424	2	[PP2A,S100A10]
ligand48	2	[PP2A,RAB7A]
ligand51	2	[UBE2D1,VCP]
ligand514	2	[CSNK2A1,DERL1]
ligand519	2	[RAB7A,SEC12]
ligand53	2	[HSP90AA1,SEC13]
ligand544	2	[ANXA5,HSP90AA1]
ligand57	2	[SEC13,SLC26A9]
ligand610	2	[CSNK2A1,SCNN1A]
ligand622	2	[SEC12,SEC23A]
ligand631	2	[DERL1,PRKAA2]
ligand789	2	[KCNN4,PPM1A]
ligand8	2	[CFTR,NR2F2]
ligand875	2	[CFTR,VCP]
ligand92	2	[CFTR,S100A10]
ligand104	1	[DERL1]
ligand130	1	[HSP90AA1]
ligand1301	1	[HSPA8]
ligand1557	1	[COPA]
ligand2400	1	[RAB4A]
ligand2683	1	[VCP]
ligand2722	1	[HSP90AA1]
ligand2893	1	[RAB4A]
ligand2902	1	[RAB7A]
ligand3032	1	[KCNN4]
ligand3094	1	[VCP]
ligand3113	1	[RAB7A]
ligand538	1	[HSPA8]
ligand70	1	[HSP90AA1]
ligand974	1	[CFTR]
